# Supplementary material for: Sexual activity and contraceptive use among adolescents: A descriptive survey in a Ghanaian municipality
Source: PLOS Glob Public Health. 2025 Aug 25;5(8):e0005039. doi: 10.1371/journal.pgph.0005039 (PMC12377570; doi:10.1371/journal.pgph.0005039)
Supplement: S1 Data — (XLSX) [file pgph.0005039.s003.xlsx]

## Sheet: FINAL PLOS ONE
Age	Sex	Class	Religion	Ethnicity	Stay	Employment	Boyfriend	Partnerage	Intercourse	Sexage	Sexcause	Pressure	Pressuresource	Numberofpartners	Multiple	Contraceptive	Radio	Television	Peers	Parents	Teachers	Healthworkers	Internet	Contraceptivemethos	Malecondom	Abstinence	Implant	withdrawal	FemaleCondom	IUD	Injectables	Pills	Urinating	Emergency	Eradio	Etelevision	Epeers	Eparents	Ehealthworlers	Eteachers	Einternet	Year	Place	Pharmacy	Friend	Hospital	Healthpersonal	Pregnant	Protection
15-19years	Female	SHS 2	Christian	Akan	Single parent	Employed	Yes	10-19years	No			Yes	Friends	0	No	Yes	Yes	Yes	Yes	No	Yes	No	No	Yes	Yes	No	No	No	Yes	No	No	Yes	No	Yes	Yes	Yes	No	No	Yes	No	No	More than three times a year	Yes	Yes	No	Yes	No	No	I dont Know
15-19years	Female	SHS 3	Christian	Akan	Single parent	Employed	Yes	More than 19	No			Yes	Friends	0	No	Yes	Yes	Yes	Yes	No	No	No	Yes	Yes	Yes	No	No	Yes	No	No	No	No	Yes	Yes	Yes	Yes	No	No	No	No	Yes	Three times a year	Yes	Yes	No	Yes	Yes	Yes	No
15-19years	Female	SHS 2	Christian	Others	Both parents	Unemployed	Yes	More than 19	Yes	10-14 years	Own will	Yes	Friends	3	Yes	Yes	Yes	Yes	Yes	No	Yes	No	Yes	Yes	Yes	No	No	No	No	No	No	No	No	Yes	No	No	No	No	No	No	No	Twice a year	Yes	Yes	No	Yes	No	Yes	Yes
15-19years	Female	SHS 2	Christian	Akan	Both parents	Unemployed	Yes	10-19years	No			Yes	Friends	0	No	Yes	No	No	No	No	No	No	No	Yes	Yes	Yes	No	No	No	No	No	Yes	No	Yes	Yes	No	No	Yes	Yes	No	No	Three times a year	Yes	No	No	No	Yes	I dont know	I dont Know
15-19years	Female	SHS 2	Christian	Ewe	Single parent	Employed	Yes	More than 19	Yes	10-14 years	Own will	No		4	Yes	Yes	Yes	No	No	No	No	No	No	Yes	No	No	No	No	Yes	No	No	No	Yes	Yes	No	No	No	No	No	No	No	Once a year	Yes	Yes	Yes	Yes	No	Yes	Yes
15-19years	Female	SHS 2	Christian	Akan	Both parents	Employed	No		No			No		0	No	Yes	No	No	No	No	No	No	Yes	Yes	Yes	No	Yes	Yes	No	No	No	Yes	No	No	No	No	No	No	No	No	No		Yes	Yes	No	Yes	Yes	I dont know	I dont Know
15-19years	Female	SHS 2	Christian	Akan	Live alone	Unemployed	No		No			No		0	No	Yes	Yes	No	Yes	No	Yes	No	No	No	No	No	No	No	No	Yes	No	No	No	No	No	No	No	No	No	No	No		No	No	No	No	No	I dont know	No
15-19years	Female	SHS 2	Christian	Ga-adangbe	Single parent	Employed	Yes	More than 19	Yes	10-14 years	Own will	Yes	Friends	1	Yes	Yes	No	Yes	No	No	No	No	Yes	Yes	Yes	No	No	No	No	No	No	Yes	No	Yes	Yes	Yes	Yes	Yes	Yes	No	Yes	Once a year	Yes	No	No	No	No	Yes	No
15-19years	Female	SHS 2	Christian	Ga-adangbe	Single parent	Employed	Yes	More than 19	No			No		0	No	Yes	Yes	No	No	No	Yes	No	Yes	Yes	Yes	No	No	No	No	No	No	No	No	Yes	Yes	No	No	No	No	No	No	Three times a year	Yes	Yes	Yes	Yes	No	Yes	No
15-19years	Male	SHS 2	Christian	Akan	Both parents	Unemployed	No		No			Yes	Friends	0	No	No	No	No	No	No	No	No	No	No	No	No	No	No	No	No	No	No	No	No	No	No	No	No	No	No	No		No	No	No	No	No	I dont Know
15-19years	Male	SHS 2	Christian	Akan	Both parents	Employed	Yes		Yes	15-19years	Own will	Yes	Bofriend/Girlfriend	4	Yes	Yes	No	No	No	No	Yes	No	No	Yes	No	Yes	No	Yes	No	No	No	Yes	No	No	No	No	No	No	No	No	No		Yes	Yes	No	Yes	No	Yes	Yes
15-19years	Male	SHS 2	Christian	Ewe	Both parents	Unemployed	No		No			No		0	No	Yes	Yes	Yes	No	No	No	No	No	Yes	No	No	No	No	Yes	No	No	No	Yes	Yes	No	Yes	Yes	No	Yes	No	No	Twice a year	Yes	No	Yes	No	No	Yes	Yes
15-19years	Male	SHS 2	Christian	Akan	Both parents	Unemployed	Yes	10-19years	No			No		0	No	Yes	Yes	Yes	Yes	Yes	No	No	Yes	Yes	Yes	No	Yes	No	No	No	No	Yes	No	Yes	No	No	No	No	No	No	No	Three times a year	Yes	Yes	No	Yes	No	Yes	No
15-19years	Male	SHS 2	Muslim	Akan	Single parent	Employed	No		No			No		0	No	No	No	No	No	No	No	No	No	No	No	No	No	No	No	No	No	No	No	No	No	No	No	No	No	No	No		No	No	No	No	No	I dont know	Yes
10-14years	Male	SHS 2	Muslim	Others	Single parent	Unemployed	No		No			No		0	No	Yes	Yes	No	No	No	No	No	Yes	No	No	No	No	No	No	No	No	No	No	Yes	No	No	Yes	No	No	Yes	No	Twice a year	Yes	No	Yes	No	Yes	I dont know	No
15-19years	Male	SHS 2	Christian	Akan	Both parents	Unemployed	No		No			No		0	No	Yes	Yes	Yes	No	No	Yes	No	No	Yes	No	Yes	No	No	Yes	No	No	Yes	No	Yes	No	Yes	Yes	No	Yes	No	Yes	Twice a year	Yes	No	No	No	No	Yes	No
15-19years	Female	SHS 2	Muslim	Others	Both parents	Unemployed	Yes	10-19years	No			No		0	No	Yes	No	No	No	No	No	No	Yes	Yes	No	No	No	No	No	No	No	No	Yes	Yes	No	No	Yes	No	No	No	No	Once a year	Yes	Yes	Yes	Yes	No	Yes	Yes
15-19years	Male	SHS 3	Christian	Akan	Both parents	Employed	No		No			No		0	No	Yes	Yes	Yes	No	No	Yes	No	Yes	Yes	Yes	No	No	Yes	No	No	No	No	Yes	No	No	No	No	No	No	No	No		Yes	Yes	No	Yes	No	Yes	No
15-19years	Male	SHS 3	Christian	Akan	Single parent	Unemployed	Yes	10-19years	Yes	15-19years	Own will	Yes	Bofriend/Girlfriend	1	No	Yes	Yes	No	Yes	Yes	Yes	No	No	Yes	Yes	No	No	No	No	No	Yes	No	No	Yes	Yes	No	Yes	No	Yes	Yes	Yes	Once a year	Yes	Yes	No	Yes	No	Yes	Yes
15-19years	Male	SHS 3	Christian	Akan	Single parent	Employed	No		No			Yes	Friends	0	No	No	No	No	No	No	No	No	No	No	No	No	No	No	No	No	No	No	No	No	No	No	No	No	No	No	No		No	No	No	No	No	Yes	No
15-19years	Male	SHS 3	Christian	Akan	Both parents	Unemployed	No		No			Yes	Friends	0	No	Yes	Yes	Yes	No	No	No	No	Yes	Yes	No	Yes	No	No	Yes	No	No	Yes	No	No	No	No	No	No	No	No	No		Yes	No	Yes	No	Yes	Yes	No
15-19years	Female	SHS 2	Christian	Akan	Both parents	Unemployed	No		No			Yes	Friends	0	No	No	No	No	No	No	No	No	No	Yes	Yes	No	Yes	Yes	No	No	No	No	No	No	No	No	No	No	No	No	No		No	No	No	No	No	Yes	No
15-19years	Female	SHS 2	Muslim	Others	Both parents	Unemployed	No		No			No		0	No	Yes	No	No	No	No	No	No	Yes	Yes	No	No	No	No	No	No	No	No	Yes	No	No	No	No	No	No	No	No		Yes	Yes	No	Yes	No	Yes	I dont Know
15-19years	Female	SHS 2	Christian	Akan	Both parents	Employed	No		No			No		0	No	Yes	No	No	No	No	No	No	No	Yes	Yes	Yes	No	No	No	No	No	No	No	No	No	No	No	No	No	No	No		Yes	Yes	Yes	Yes	No	No	I dont Know
15-19years	Female	SHS 2	Christian	Others	Both parents	Employed	No		No			No		0	No	Yes	Yes	No	No	No	No	No	No	Yes	No	No	No	Yes	Yes	No	No	No	Yes	Yes	Yes	Yes	Yes	No	No	No	No	More than three times a year	Yes	Yes	No	Yes	No	Yes	I dont Know
15-19years	Female	SHS 2	Christian	Akan	Both parents	Employed	Yes	10-19years	Yes	10-14 years	Forced	Yes	Bofriend/Girlfriend	1	No	Yes	Yes	Yes	Yes	Yes	No	No	Yes	Yes	No	Yes	No	No	No	No	Yes	Yes	No	Yes	Yes	No	Yes	No	No	No	Yes	Once a year	Yes	No	Yes	No	Yes	Yes	Yes
15-19years	Female	SHS 2	Christian	Akan	Both parents	Employed	Yes	More than 19	Yes	10-14 years	Own will	Yes	Friends	2	Yes	Yes	No	Yes	No	No	Yes	No	Yes	Yes	Yes	No	No	No	No	No	No	No	Yes	Yes	Yes	Yes	No	Yes	Yes	No	No	Once a year	Yes	Yes	No	Yes	No	No	No
15-19years	Female	SHS 2	Christian	Akan	Single parent	Employed	No		No			No		0	No	No	No	No	No	No	No	No	No	No	No	No	No	No	No	No	No	No	No	Yes	No	No	No	No	No	No	No	More than three times a year	Yes	No	No	No	Yes	Yes	I dont Know
15-19years	Female	SHS 2	Christian	Akan	Both parents	Unemployed	Yes	10-19years	Yes	15-19years		Yes	Bofriend/Girlfriend	2	Yes	Yes	No	Yes	Yes	No	No	No	No	Yes	Yes	No	No	No	No	No	No	Yes	No	No	No	No	No	No	No	No	No		No	No	No	No	No	I dont know	Yes
10-14years	Female	SHS 2	Christian	Akan	Single parent	Employed	No		No			No		0	No	Yes	No	No	No	Yes	No	No	Yes	Yes	No	No	No	No	No	No	No	Yes	No	Yes	Yes	Yes	Yes	No	No	No	Yes	Once a year	Yes	Yes	No	Yes	No	Yes	No
15-19years	Female	SHS 2	Christian	Akan	Single parent	Employed	No		No			No		0	No	No	No	No	No	No	No	No	No	No	No	No	No	No	No	No	No	No	No	No	No	No	No	No	No	No	No		No	No	No	No	No	No	I dont Know
15-19years	Female	SHS 2	Christian	Akan	Both parents	Unemployed	Yes	More than 19	Yes	10-14 years	Own will	Yes	Friends	4	Yes	Yes	No	No	No	Yes	No	No	No	Yes	Yes	No	No	Yes	No	No	No	No	No	Yes	Yes	No	No	No	No	No	Yes	More than three times a year	Yes	No	Yes	No	No	Yes	Yes
15-19years	Female	SHS 2	Christian	Akan	Both parents	Unemployed	No		Yes	10-14 years	Coaxed	Yes	Friends	1	No	Yes	Yes	Yes	No	Yes	No	Yes	Yes	No	No	No	No	No	No	No	No	No	No	Yes	Yes	Yes	Yes	No	Yes	No	No	Twice a year	No	No	No	No	No	I dont know	I dont Know
15-19years	Female	SHS 2	Christian	Akan	Live alone	Employed	Yes	10-19years	No			No		0	No	Yes	Yes	No	No	Yes	No	No	Yes	Yes	Yes	Yes	No	No	No	No	No	No	No	No	No	No	No	No	No	No	No		Yes	No	Yes	No	No	Yes	No
15-19years	Female	SHS 3	Christian	Akan	Single parent	Employed	Yes	More than 19	Yes	15-19years	Forced	Yes		1	No	Yes	Yes	Yes	No	No	No	No	No	Yes	Yes	No	No	Yes	No	No	No	Yes	No	Yes	Yes	No	Yes	No	Yes	No	Yes	Three times a year	Yes	Yes	No	Yes	No	Yes	No
15-19years	Male	SHS 3	Christian	Akan	Single parent	Unemployed	Yes	10-19years	Yes	15-19years	Own will	Yes	Friends	1	No	No	No	No	No	No	No	No	No	Yes	Yes	No	No	No	No	No	No	Yes	No	No	No	No	No	No	No	No	No		Yes	Yes	No	Yes	No	Yes	I dont Know
15-19years	Male	SHS 3	Christian	Akan	Both parents	Unemployed	No		No			No		0	No	Yes	Yes	No	No	No	No	No	Yes	Yes	Yes	No	No	No	Yes	No	No	No	No	No	No	No	No	No	No	No	No		Yes	Yes	No	Yes	Yes	Yes	No
15-19years	Female	SHS 3	Christian	Ewe	Both parents	Unemployed	Yes	More than 19	No			No		0	No	No	No	No	No	No	No	No	No	No	Yes	No	No	No	No	No	No	No	No	No	No	No	No	No	No	No	No		No	No	No	No	No	Yes	I dont Know
15-19years	Female	SHS 3	Christian	Akan	Both parents	Unemployed	No		No			Yes	Friends	0	No	Yes	No	Yes	No	No	No	No	No	Yes	Yes	No	No	Yes	No	No	No	No	No	Yes	Yes	No	No	No	No	No	Yes	Twice a year	Yes	Yes	No	Yes	Yes	Yes	No
15-19years	Female	SHS 3	Christian	Akan	Both parents	Employed	No		No			No		0	No	Yes	Yes	No	No	No	Yes	No	Yes	Yes	Yes	Yes	No	No	No	No	No	Yes	No	Yes	No	No	Yes	No	Yes	No	No	More than three times a year	Yes	No	Yes	No	No	Yes	No
15-19years	Male	SHS 3	Christian	Akan	Single parent	Employed	Yes	10-19years	Yes	15-19years	Own will	Yes		4	Yes	Yes	Yes	No	No	No	No	No	Yes	Yes	No	No	No	No	No	No	No	No	Yes	Yes	No	Yes	Yes	No	No	No	No	More than three times a year	Yes	No	Yes	No	No	Yes	No
10-14years	Female	SHS 2	Christian	Akan	Both parents	Unemployed	Yes	More than 19	Yes	15-19years	Own will	Yes		1	No	Yes	Yes	No	Yes	No	No	No	No	Yes	No	No	No	No	No	No	Yes	No	No	Yes	No	Yes	No	No	Yes	No	Yes	More than three times a year	Yes	Yes	No	Yes	Yes	Yes	Yes
15-19years	Female	SHS 2	Christian	Akan	Both parents	Unemployed	No		No			Yes	Friends	0	No	Yes	Yes	Yes	No	No	No	No	No	Yes	Yes	No	No	Yes	No	No	No	No	No	No	No	No	No	No	No	No	No		Yes	No	No	No	No	Yes	No
15-19years	Female	SHS 2	Christian	Akan	Live alone	Unemployed	Yes	More than 19	Yes	15-19years	Forced	Yes	Bofriend/Girlfriend	3	Yes	Yes	Yes	No	No	No	No	No	Yes	Yes	No	Yes	No	No	No	No	No	Yes	No	Yes	No	No	No	No	No	No	Yes	More than three times a year	Yes	No	Yes	No	No	Yes	No
15-19years	Female	SHS 2	Christian	Akan	Single parent	Employed	Yes	More than 19	Yes	15-19years	Own will	Yes	Bofriend/Girlfriend	1	No	Yes	Yes	Yes	Yes	No	No	No	Yes	Yes	Yes	No	No	Yes	Yes	No	No	No	No	Yes	No	Yes	Yes	No	No	No	Yes	More than three times a year	Yes	No	No	No	No	No	Yes
15-19years	Female	SHS 2	Christian	Akan	Both parents	Employed	Yes	10-19years	Yes	10-14 years	Own will	Yes	Bofriend/Girlfriend	1	No	Yes	Yes	Yes	Yes	No	No	No	No	Yes	No	Yes	No	Yes	No	No	No	Yes	No	Yes	Yes	Yes	Yes	No	Yes	No	No	Three times a year	Yes	No	No	No	No	Yes	Yes
15-19years	Female	SHS 2	Christian	Ga-adangbe	Single parent	Employed	Yes	More than 19	Yes	15-19years	Own will	Yes	Friends	2	Yes	Yes	No	Yes	No	No	No	No	No	Yes	Yes	No	No	No	No	No	No	No	No	Yes	No	Yes	No	No	Yes	No	Yes	More than three times a year	Yes	No	Yes	No	No	No	I dont Know
15-19years	Female	SHS 3	Christian	Akan	Single parent	Employed	Yes	More than 19	Yes	10-14 years	Own will	Yes		4	Yes	Yes	No	Yes	No	Yes	No	No	Yes	Yes	Yes	No	No	No	No	No	No	Yes	No	Yes	No	No	No	No	No	No	No	Twice a year	Yes	No	No	No	No	Yes	Yes
15-19years	Female	SHS 2	Christian	Akan	Both parents	Employed	Yes	10-19years	No			No		0	No	No	No	No	No	No	No	No	No	No	No	No	No	No	No	No	No	No	No	No	No	No	No	No	No	No	No		No	No	No	No	No	Yes	No
15-19years	Female	SHS 3	Christian	Akan	Single parent	Employed	Yes	More than 19	Yes	15-19years	Own will	No	Friends	1	No	Yes	Yes	Yes	No	Yes	No	No	No	Yes	No	No	No	No	No	No	No	No	Yes	Yes	Yes	No	Yes	No	Yes	No	Yes	Twice a year	Yes	No	Yes	No	No	Yes	No
15-19years	Female	SHS 3	Christian	Akan	Single parent	Employed	No		No			No		0	No	Yes	Yes	No	No	Yes	Yes	No	Yes	Yes	Yes	No	No	No	No	No	No	Yes	No	No	No	No	No	No	No	No	No		Yes	Yes	No	Yes	Yes	Yes	I dont Know
15-19years	Female	SHS 2	Christian	Akan	Single parent	Employed	No		No			Yes	Friends	0	No	Yes	Yes	No	No	No	No	No	No	Yes	Yes	No	No	Yes	No	No	No	No	No	No	No	No	No	No	No	No	No		Yes	Yes	No	Yes	No	I dont know	I dont Know
15-19years	Male	SHS 3	Christian	Ga-adangbe	Both parents	Unemployed	No		No			No		0	No	Yes	Yes	Yes	No	Yes	No	No	Yes	Yes	No	Yes	Yes	No	No	No	No	No	No	No	No	No	No	No	No	No	No		Yes	Yes	Yes	Yes	No	Yes	No
15-19years	Female	SHS 3	Christian	Akan	Both parents	Unemployed	No		No			Yes	Friends	0	No	Yes	Yes	No	No	Yes	No	No	Yes	Yes	No	No	No	No	No	No	No	Yes	No	No	No	No	No	No	No	No	No		Yes	Yes	No	Yes	Yes	No	No
10-14years	Female	SHS 2	Christian	Akan	Both parents	Unemployed	No		No			No		0	No	Yes	No	Yes	No	No	No	No	No	Yes	No	No	No	No	Yes	No	No	No	No	No	No	No	No	No	No	No	No		Yes	No	No	No	No	I dont know	I dont Know
15-19years	Female	SHS 3	Christian	Akan	Single parent	Unemployed	Yes		Yes	10-14 years	Own will	Yes		1	No	Yes	Yes	Yes	No	Yes	No	No	Yes	Yes	No	No	No	No	No	No	No	Yes	No	Yes	No	No	No	No	No	No	No	Twice a year	Yes	Yes	No	Yes	No	Yes	I dont Know
15-19years	Female	SHS 3	Christian	Akan	Both parents	Unemployed	Yes		Yes	15-19years	Own will	No		4	Yes	Yes	Yes	No	No	Yes	Yes	Yes	No	Yes	Yes	Yes	No	No	No	No	No	No	No	Yes	No	Yes	Yes	No	No	Yes	No	Twice a year	Yes	No	Yes	No	No	Yes	I dont Know
15-19years	Female	SHS 2	Christian	Akan	Single parent	Unemployed	Yes		Yes	10-14 years	Own will	No		2	Yes	Yes	Yes	Yes	Yes	No	No	No	Yes	Yes	No	No	No	No	No	No	No	Yes	No	Yes	Yes	No	Yes	No	Yes	No	Yes	Twice a year	Yes	Yes	No	Yes	No	Yes	No
15-19years	Female	SHS 3	Christian	Akan	Both parents	Employed	Yes	More than 19	Yes	15-19years	Forced	Yes	Friends	1	No	Yes	Yes	Yes	Yes	No	No	Yes	Yes	Yes	No	No	No	No	No	Yes	No	No	No	Yes	No	Yes	No	No	No	No	Yes	Three times a year	Yes	No	No	No	No	Yes	No
15-19years	Female	SHS 3	Christian	Akan	Both parents	Unemployed	No		Yes	10-14 years	Own will	No		1	No	Yes	No	Yes	No	No	No	No	No	Yes	No	No	Yes	Yes	No	No	No	No	No	Yes	No	No	No	No	No	No	Yes	Twice a year	Yes	Yes	No	Yes	No	Yes	No
15-19years	Female	SHS 2	Christian	Akan	Single parent	Employed	Yes	10-19years	Yes	10-14 years	Forced	Yes	Bofriend/Girlfriend	1	No	Yes	Yes	Yes	Yes	No	No	No	No	Yes	Yes	No	No	No	No	No	No	Yes	No	Yes	No	No	Yes	No	Yes	No	No	Three times a year	Yes	No	No	No	No	I dont know	I dont Know
10-14years	Female	SHS 2	Christian	Akan	Both parents	Employed	Yes	10-19years	Yes	10-14 years	Own will	Yes	Teachers	1	No	Yes	Yes	No	No	No	No	No	No	Yes	No	Yes	No	No	No	No	No	No	Yes	Yes	Yes	No	No	No	No	No	No	More than three times a year	Yes	Yes	No	Yes	No	Yes	No
10-14years	Male	SHS 3	Christian	Akan	Both parents	Employed	No		No			Yes	Friends	0	No	Yes	No	No	Yes	Yes	No	No	No	No	No	No	No	No	No	No	No	No	No	Yes	Yes	No	Yes	No	Yes	Yes	No	Once a year	No	No	No	No	No	I dont know	I dont Know
15-19years	Male	SHS 3	Christian	Akan	Live alone	Employed	Yes	10-19years	Yes	15-19years	Own will	Yes	Bofriend/Girlfriend	4	Yes	Yes	No	Yes	No	Yes	No	No	No	Yes	Yes	No	No	No	No	No	No	Yes	No	No	No	No	No	No	No	No	No		Yes	Yes	No	Yes	No	Yes	No
15-19years	Male	SHS 3	Muslim	Ga-adangbe	Live alone	Unemployed	Yes	10-19years	Yes	15-19years	Coaxed	Yes	Bofriend/Girlfriend	2	Yes	Yes	No	Yes	No	No	No	Yes	No	Yes	Yes	No	No	Yes	No	No	No	No	No	Yes	Yes	Yes	No	No	No	No	No	Three times a year	Yes	No	Yes	No	Yes	Yes	Yes
15-19years	Male	SHS 3	Christian	Akan	Live alone	Unemployed	Yes	10-19years	Yes	15-19years	Own will	No		4	Yes	Yes	No	Yes	No	No	No	Yes	No	Yes	No	Yes	No	No	No	No	No	Yes	No	Yes	Yes	No	Yes	No	Yes	No	Yes	Three times a year	Yes	Yes	No	Yes	No	Yes	Yes
15-19years	Male	SHS 3	Christian	Akan	Both parents	Unemployed	No		No			No		0	No	No	No	No	No	No	No	No	No	No	No	No	No	No	No	No	No	No	No	No	No	No	No	No	No	No	No		No	No	No	No	No	Yes	Yes
15-19years	Male	SHS 3	Muslim	Others	Both parents	Employed	Yes	10-19years	Yes	10-14 years	Own will	No		4	Yes	Yes	No	Yes	No	No	No	No	No	Yes	Yes	Yes	No	No	Yes	No	No	Yes	No	No	No	No	No	No	No	No	No		Yes	Yes	No	Yes	Yes	Yes	Yes
15-19years	Female	SHS 3	Christian	Akan	Both parents	Unemployed	Yes	10-19years	Yes	10-14 years	Own will	No		2	Yes	Yes	Yes	Yes	No	No	Yes	No	No	Yes	Yes	No	Yes	No	No	No	No	No	No	No	No	No	No	No	No	No	No		Yes	No	Yes	No	No	Yes	Yes
15-19years	Male	SHS 3	Christian	Akan	Both parents	Unemployed	No		No			No		0	No	Yes	Yes	No	No	No	No	Yes	Yes	Yes	Yes	No	No	No	No	No	No	No	No	Yes	Yes	Yes	No	No	No	No	No	More than three times a year	Yes	Yes	No	Yes	No	I dont know	Yes
15-19years	Male	SHS 3	Christian	Akan	Single parent	Employed	No		No			No		0	No	Yes	Yes	No	Yes	Yes	No	Yes	Yes	Yes	No	No	No	No	No	No	No	Yes	No	Yes	Yes	No	Yes	No	No	Yes	Yes	More than three times a year	Yes	No	Yes	No	No	No	No
15-19years	Male	SHS 3	Christian	Akan	Both parents	Employed	No		No			No		0	No	Yes	Yes	No	No	No	Yes	Yes	No	Yes	Yes	Yes	No	No	No	No	No	No	No	No	No	No	No	No	No	No	No		No	No	No	No	No	Yes	Yes
15-19years	Male	SHS 3	Christian	Akan	Single parent	Employed	Yes	10-19years	Yes	15-19years	Own will	Yes	Bofriend/Girlfriend	4	Yes	Yes	Yes	No	No	Yes	No	No	Yes	Yes	Yes	No	No	No	No	No	No	Yes	No	Yes	Yes	Yes	Yes	No	No	No	No	Once a year	Yes	Yes	No	Yes	Yes	Yes	No
15-19years	Female	SHS 3	Christian	Akan	Both parents	Employed	No		No			No		0	No	Yes	Yes	Yes	Yes	Yes	No	No	No	Yes	Yes	No	No	No	No	No	No	No	No	No	No	No	No	No	No	No	No		No	No	No	No	No	I dont know	I dont Know
15-19years	Female	SHS 2	Christian	Akan	Both parents	Employed	Yes	10-19years	No			No		0	No	Yes	No	Yes	Yes	No	No	No	No	Yes	No	No	No	No	No	No	Yes	No	No	Yes	Yes	Yes	Yes	No	Yes	Yes	No	Twice a year	Yes	No	Yes	No	Yes	Yes	I dont Know
15-19years	Female	SHS 2	Christian	Others	Both parents	Employed	Yes	10-19years	No			Yes	Friends	0	No	No	No	No	No	No	No	No	No	No	No	No	No	No	No	No	No	No	No	No	No	No	No	No	No	No	No		No	No	No	No	No	I dont know	I dont Know
15-19years	Female	SHS 2	Christian	Akan	Live alone	Employed	Yes	10-19years	No			Yes	Friends	0	No	Yes	No	Yes	No	No	No	No	No	Yes	Yes	No	No	Yes	No	No	No	No	No	Yes	Yes	No	No	No	No	Yes	No	More than three times a year	Yes	Yes	No	Yes	No	Yes	No
15-19years	Male	SHS 2	Christian	Akan	Both parents	Employed	Yes	10-19years	No			Yes	Friends	0	No	Yes	No	Yes	No	No	Yes	Yes	Yes	Yes	Yes	Yes	No	No	No	No	No	No	No	No	No	No	No	No	No	No	No		Yes	Yes	No	Yes	Yes	Yes	I dont Know
15-19years	Male	SHS 2	Muslim	Akan	Both parents	Unemployed	Yes	10-19years	Yes	15-19years		Yes	Friends	3	Yes	No	No	Yes	No	No	Yes	Yes	Yes	No	No	No	No	No	No	No	No	No	No	Yes	Yes	No	No	No	Yes	No	Yes	Three times a year	Yes	No	Yes	No	No	I dont know	I dont Know
15-19years	Male	SHS 2	Christian	Akan	Single parent	Employed	Yes	10-19years	Yes	10-14 years	Own will	No		2	Yes	Yes	No	Yes	No	Yes	Yes	Yes	No	Yes	No	No	No	No	Yes	No	No	Yes	No	Yes	No	No	Yes	No	Yes	No	No	More than three times a year	Yes	Yes	No	Yes	No	I dont know	Yes
15-19years	Female	SHS 3	Christian	Ga-adangbe	Both parents	Employed	Yes	More than 19	No			No		0	No	Yes	No	No	Yes	No	Yes	No	No	Yes	Yes	No	No	Yes	No	No	No	No	No	Yes	Yes	Yes	No	No	No	No	No	More than three times a year	Yes	No	No	No	No	Yes	No
15-19years	Male	SHS 3	Christian	Akan	Both parents	Employed	Yes	10-19years	Yes	10-14 years	Coaxed	No		2	Yes	Yes	No	No	No	No	No	No	No	Yes	No	No	No	No	No	No	No	Yes	No	No	No	No	No	No	No	No	No		Yes	Yes	No	Yes	No	Yes	I dont Know
15-19years	Male	SHS 3	Christian	Akan	Both parents	Unemployed	No		Yes	15-19years	Own will	No		1	No	Yes	No	No	No	No	No	No	No	Yes	Yes	No	No	Yes	No	No	No	No	No	Yes	Yes	Yes	No	No	No	No	Yes	Once a year	Yes	Yes	No	Yes	Yes	Yes	No
15-19years	Male	SHS 3	Christian	Akan	Both parents	Employed	No		No			No		0	No	Yes	No	Yes	Yes	No	No	No	Yes	Yes	Yes	No	No	No	No	No	No	No	Yes	No	No	No	No	No	No	No	No		No	No	No	No	No	Yes	No
15-19years	Male	SHS 3	Christian	Akan	Single parent	Employed	No		No			Yes	Relatives	0	No	Yes	No	No	Yes	Yes	No	Yes	Yes	Yes	No	No	No	No	No	No	No	Yes	Yes	Yes	No	No	No	No	No	No	Yes	Twice a year	Yes	No	Yes	No	Yes	Yes	No
15-19years	Female	SHS 2	Christian	Akan	Both parents	Employed	No		No			No		0	No	Yes	No	Yes	No	No	No	Yes	No	Yes	Yes	Yes	No	No	No	No	No	No	No	Yes	Yes	Yes	No	No	Yes	Yes	No	More than three times a year	Yes	No	Yes	No	No	Yes	I dont Know
15-19years	Male	SHS 3	Christian	Akan	Both parents	Unemployed	No		No			No		0	No	Yes	No	No	No	No	No	Yes	No	Yes	Yes	Yes	No	No	No	No	No	No	No	No	No	No	No	No	No	No	No		No	No	No	No	No	I dont know	I dont Know
15-19years	Male	SHS 3	Christian	Akan	Both parents	Unemployed	No		No			Yes	Relatives	0	No	Yes	No	Yes	No	No	No	No	No	Yes	Yes	No	No	No	No	No	No	Yes	No	Yes	Yes	No	No	No	No	No	No	Once a year	Yes	Yes	No	Yes	No	Yes	Yes
15-19years	Female	SHS 3	Christian	Ewe	Both parents	Unemployed	No		No			Yes	Relatives	0	No	Yes	No	Yes	No	No	No	No	No	Yes	Yes	No	No	No	Yes	No	No	No	No	Yes	No	No	No	No	No	Yes	Yes	More than three times a year	Yes	No	Yes	No	Yes	Yes	No
15-19years	Male	SHS 3	Christian	Akan	Both parents	Unemployed	Yes	10-19years	No			No		0	No	Yes	No	Yes	No	No	No	No	Yes	Yes	No	No	No	No	No	No	No	Yes	No	Yes	Yes	No	No	No	Yes	No	No	More than three times a year	Yes	Yes	No	Yes	No	Yes	I dont Know
15-19years	Female	SHS 2	Christian	Akan	Both parents	Employed	No		No			Yes	Relatives	0	No	No	No	No	No	No	No	No	No	No	No	No	No	No	No	No	No	No	No	No	No	No	No	No	No	No	No		No	No	No	No	No	I dont know	I dont Know
15-19years	Female	SHS 2	Christian	Ga-adangbe	Single parent	Employed	No		No			Yes	Teachers	0	No	No	No	No	No	No	No	No	No	No	No	No	No	No	No	No	No	No	No	No	No	No	No	No	No	No	No		No	No	No	No	No	I dont know	I dont Know
15-19years	Female	SHS 2	Christian	Akan	Single parent	Employed	No		No			No		0	No	Yes	No	No	No	No	No	No	Yes	Yes	Yes	No	No	No	No	No	No	Yes	No	Yes	Yes	No	No	No	Yes	No	No	More than three times a year	Yes	Yes	No	Yes	Yes	Yes	Yes
15-19years	Female	SHS 2	Christian	Akan	Both parents	Unemployed	Yes	10-19years	Yes	15-19years	Own will	No		1	No	Yes	Yes	No	No	Yes	No	Yes	No	Yes	No	No	No	No	No	Yes	No	No	No	Yes	No	Yes	No	No	Yes	Yes	No	More than three times a year	Yes	Yes	No	Yes	No	Yes	Yes
15-19years	Female	SHS 2	Christian	Akan	Both parents	Employed	Yes	More than 19	Yes	10-14 years	Own will	No		1	No	Yes	Yes	Yes	No	No	No	Yes	Yes	Yes	Yes	Yes	Yes	Yes	No	No	No	No	No	Yes	No	Yes	No	No	Yes	Yes	No	More than three times a year	Yes	Yes	No	Yes	No	Yes	Yes
10-14years	Female	SHS 2	Christian	Akan	Both parents	Employed	No		No			No		0	No	Yes	Yes	Yes	Yes	Yes	Yes	Yes	Yes	Yes	No	No	Yes	No	No	No	No	No	No	Yes	No	Yes	No	No	No	No	No	More than three times a year	Yes	Yes	No	Yes	No	Yes	Yes
15-19years	Male	SHS 2	Christian	Akan	Both parents	Employed	No		No			Yes	Teachers	0	No	Yes	Yes	No	No	No	No	Yes	Yes	Yes	Yes	No	No	No	No	No	No	Yes	No	No	No	No	No	No	No	No	No		No	No	No	No	No	Yes	I dont Know
15-19years	Female	SHS 3	Christian	Akan	Single parent	Unemployed	No		No			Yes	Friends	0	No	Yes	No	No	Yes	No	No	No	No	Yes	Yes	No	No	No	No	No	No	No	No	Yes	No	No	No	No	No	No	No	Once a year	Yes	Yes	No	Yes	No	I dont know	I dont Know
15-19years	Male	SHS 3	Christian	Akan	Single parent	Employed	Yes	10-19years	Yes	10-14 years	Coaxed	Yes	Bofriend/Girlfriend	2	Yes	Yes	No	No	No	No	No	No	Yes	Yes	No	No	No	No	No	No	No	Yes	No	Yes	No	Yes	No	No	Yes	No	Yes	Three times a year	Yes	Yes	No	Yes	No	Yes	No
15-19years	Female	SHS 3	Christian	Akan	Live alone	Unemployed	No		No			Yes	Teachers	0	No	Yes	Yes	Yes	Yes	No	No	Yes	No	Yes	Yes	No	No	No	No	No	No	No	No	No	No	No	No	No	No	No	No		Yes	Yes	No	Yes	No	Yes	No
15-19years	Female	SHS 3	Christian	Akan	Single parent	Employed	No		No			No		0	No	Yes	Yes	No	Yes	No	No	No	Yes	Yes	Yes	No	No	No	Yes	No	No	Yes	No	Yes	No	Yes	No	No	No	No	No	Twice a year	Yes	Yes	No	Yes	No	I dont know	No
15-19years	Male	SHS 2	Christian	Akan	Both parents	Employed	Yes	10-19years	Yes	10-14 years	Forced	Yes	Bofriend/Girlfriend	4	Yes	Yes	No	No	No	No	Yes	Yes	Yes	Yes	No	No	No	Yes	No	No	No	No	Yes	Yes	No	No	No	No	Yes	No	No	Once a year	Yes	Yes	No	Yes	No	No	No
10-14years	Male	SHS 2	Christian	Others	Both parents	Employed	No		No			No		0	No	Yes	No	No	No	No	No	Yes	No	Yes	No	No	No	No	No	No	No	Yes	No	Yes	No	Yes	No	No	No	Yes	No	Twice a year	Yes	Yes	No	Yes	No	Yes	No
15-19years	Male	SHS 2	Christian	Akan	Both parents	Unemployed	Yes	10-19years	Yes	10-14 years	Own will	No		1	No	Yes	Yes	No	No	No	No	No	No	Yes	Yes	No	No	No	No	No	No	No	No	Yes	No	No	Yes	No	Yes	Yes	No	Three times a year	Yes	Yes	No	Yes	No	Yes	Yes
15-19years	Female	SHS 2	Christian	Ewe	Both parents	Unemployed	No		No			No		0	No	Yes	Yes	Yes	No	Yes	No	No	Yes	Yes	No	No	No	No	No	No	No	Yes	No	No	No	No	No	No	No	No	No		Yes	Yes	No	Yes	No	Yes	Yes
10-14years	Female	SHS 2	Christian	Akan	Both parents	Unemployed	No		No			No		0	No	Yes	Yes	No	Yes	No	Yes	Yes	Yes	Yes	Yes	No	No	Yes	No	No	No	No	No	No	No	No	No	No	No	No	No		Yes	Yes	No	Yes	No	Yes	Yes
10-14years	Female	SHS 2	Muslim	Ewe	Both parents	Unemployed	Yes	More than 19	No			Yes	Teachers	0	No	Yes	Yes	Yes	Yes	Yes	No	No	No	Yes	No	No	No	No	No	No	No	Yes	No	No	No	No	No	No	No	No	No		Yes	Yes	No	Yes	No	Yes	No
15-19years	Female	SHS 2	Christian	Akan	Both parents	Employed	No		No			No		0	No	Yes	Yes	No	No	No	No	Yes	No	Yes	No	No	No	No	No	No	No	Yes	No	Yes	No	Yes	Yes	No	Yes	No	No	Twice a year	Yes	Yes	No	Yes	No	Yes	No
15-19years	Female	SHS 2	Christian	Akan	Single parent	Employed	No		No			No		0	No	No	No	No	No	No	No	No	No	No	No	No	No	No	No	No	No	No	No	No	No	No	No	No	No	No	No		No	No	No	No	No	Yes	No
15-19years	Female	SHS 2	Christian	Akan	Both parents	Unemployed	No		No			Yes	Teachers	0	No	Yes	No	Yes	No	No	Yes	Yes	Yes	Yes	No	No	No	No	No	No	No	Yes	No	Yes	No	Yes	No	No	No	No	No	More than three times a year	Yes	Yes	No	Yes	Yes	Yes	No
15-19years	Female	SHS 2	Christian	Akan	Single parent	Employed	No	10-19years	Yes	15-19years	Own will	Yes	Bofriend/Girlfriend	4	Yes	No	No	No	No	No	No	No	No	Yes	Yes	Yes	No	Yes	No	No	No	No	No	Yes	No	No	Yes	No	Yes	No	No	Twice a year	Yes	Yes	Yes	Yes	No	Yes	Yes
10-14years	Female	SHS 2	Christian	Akan	Single parent	Employed	No		No			Yes	Teachers	0	No	Yes	No	No	Yes	No	Yes	Yes	Yes	Yes	Yes	No	No	No	No	No	No	No	No	Yes	Yes	No	Yes	No	No	Yes	No	More than three times a year	Yes	Yes	No	Yes	No	Yes	No
15-19years	Female	SHS 3	Christian	Akan	Single parent	Employed	No		No			No		0	No	No	No	No	No	No	No	No	No	No	No	No	No	No	No	No	No	No	No	No	No	No	No	No	No	No	No		No	No	No	No	No	I dont know	I dont Know
15-19years	Male	SHS 3	Christian	Akan	Both parents	Employed	No		No			Yes	Friends	0	No	No	No	No	No	No	No	No	No	No	No	No	No	No	No	No	No	No	No	No	No	No	No	No	No	No	No		No	No	No	No	No	No	I dont Know
15-19years	Male	SHS 3	Christian	Akan	Both parents	Employed	No		No			Yes	Friends	0	No	Yes	No	No	Yes	No	No	No	No	Yes	Yes	No	No	Yes	No	No	No	No	No	No	No	No	No	No	No	No	No		No	No	No	No	No	Yes	Yes
15-19years	Female	SHS 3	Christian	Ewe	Both parents	Employed	No		No			Yes	Relatives	0	No	Yes	No	Yes	No	No	No	Yes	Yes	Yes	Yes	No	No	No	Yes	No	No	No	Yes	Yes	No	No	No	No	No	No	No	Twice a year	Yes	Yes	No	Yes	No	Yes	No
15-19years	Female	SHS 3	Christian	Others	Both parents	Employed	No		No			No		0	No	Yes	No	Yes	Yes	No	No	Yes	Yes	Yes	Yes	No	No	No	No	No	No	No	No	Yes	Yes	Yes	Yes	No	Yes	No	Yes	Twice a year	Yes	Yes	No	Yes	No	Yes	Yes
15-19years	Male	SHS 3	Muslim	Others	Both parents	Unemployed	No		No			No		0	No	Yes	No	No	Yes	No	No	Yes	No	Yes	No	No	No	No	No	No	No	No	No	Yes	No	No	No	No	No	No	Yes	Twice a year	Yes	Yes	No	Yes	No	Yes	No
10-14years	Female	SHS 3	Christian	Others	Single parent	Unemployed	No		No			Yes	Relatives	0	No	Yes	No	No	No	No	No	No	No	Yes	Yes	No	No	No	No	No	No	No	Yes	Yes	No	Yes	No	No	No	No	No	Once a year	Yes	Yes	Yes	Yes	No	Yes	No
15-19years	Female	SHS 3	Christian	Akan	Single parent	Unemployed	No		No			No		0	No	Yes	No	Yes	Yes	No	No	No	Yes	Yes	No	No	No	No	No	Yes	No	No	No	Yes	No	No	Yes	No	Yes	No	No	Three times a year	Yes	Yes	No	Yes	No	Yes	No
15-19years	Male	SHS 3	Christian	Akan	Both parents	Employed	No		No			No		0	No	Yes	No	No	No	No	No	No	Yes	Yes	Yes	Yes	No	No	No	No	No	No	No	Yes	Yes	No	No	No	No	No	Yes	Once a year	Yes	Yes	No	Yes	No	Yes	I dont Know
15-19years	Female	SHS 3	Christian	Akan	Both parents	Unemployed	No		No			No		0	No	Yes	No	No	Yes	No	No	Yes	No	Yes	Yes	No	No	No	Yes	No	No	No	No	No	No	No	No	No	No	No	No		Yes	Yes	No	Yes	No	Yes	No
15-19years	Male	SHS 3	Christian	Akan	Both parents	Employed	No		No			Yes	Friends	0	No	Yes	No	Yes	No	No	No	No	No	Yes	No	No	No	No	No	No	Yes	No	No	No	No	No	No	No	No	No	No		No	No	No	No	No	Yes	No
15-19years	Male	SHS 3	Christian	Akan	Single parent	Unemployed	Yes	10-19years	Yes	15-19years	Own will	No		1	No	Yes	No	No	Yes	No	No	No	No	No	No	No	No	No	No	No	No	No	No	No	No	No	No	No	No	No	No		No	No	No	No	No	I dont know	I dont Know
15-19years	Male	SHS 3	Christian	Akan	Both parents	Employed	Yes	10-19years	Yes	10-14 years	Own will	No		1	No	Yes	No	Yes	No	No	No	Yes	Yes	Yes	Yes	No	No	No	No	No	No	Yes	No	No	No	No	No	No	No	No	No		Yes	Yes	Yes	Yes	Yes	Yes	Yes
15-19years	Male	SHS 3	Christian	Akan	Live alone	Employed	Yes	10-19years	Yes	15-19years	Own will	Yes	Bofriend/Girlfriend	4	Yes	Yes	No	Yes	Yes	No	No	No	No	Yes	Yes	No	No	No	Yes	No	No	No	No	No	No	No	No	No	No	No	No		Yes	Yes	No	Yes	No	No	No
15-19years	Male	SHS 3	Christian	Akan	Both parents	Employed	No		No			No		0	No	No	No	No	No	No	No	No	No	No	No	No	No	No	No	No	No	No	No	No	No	No	No	No	No	No	No		No	No	No	No	No	I dont Know
15-19years	Male	SHS 3	Christian	Akan	Single parent	Unemployed	Yes	More than 19	Yes	10-14 years	Own will	No		4	Yes	Yes	No	Yes	No	No	No	No	Yes	Yes	Yes	No	No	No	No	No	No	Yes	No	Yes	Yes	Yes	Yes	No	Yes	No	No	Three times a year	Yes	Yes	Yes	Yes	No	Yes	Yes
15-19years	Male	SHS 3	Christian	Akan	Single parent	Employed	No		No			No		0	No	No	No	No	No	No	No	No	No	No	No	No	No	No	No	No	No	No	No	No	No	No	No	No	No	No	No		No	No	No	No	No	I dont Know
15-19years	Female	SHS 3	Christian	Akan	Single parent	Employed	No		No			No		0	No	Yes	No	No	Yes	No	No	No	No	Yes	Yes	No	No	Yes	No	No	No	No	No	Yes	Yes	Yes	No	No	No	No	No	More than three times a year	Yes	Yes	No	Yes	Yes	Yes	No
15-19years	Male	SHS 3	Christian	Akan	Both parents	Employed	Yes	10-19years	Yes	15-19years	Own will	No		4	Yes	Yes	No	Yes	No	No	No	No	Yes	Yes	No	Yes	No	No	Yes	No	No	No	No	Yes	Yes	Yes	No	No	Yes	No	No	More than three times a year	Yes	Yes	Yes	Yes	No	Yes	I dont Know
15-19years	Male	SHS 3	Christian	Akan	Both parents	Employed	Yes	10-19years	Yes	15-19years	Forced	Yes	Friends	1	No	Yes	No	Yes	No	No	No	No	No	Yes	No	No	No	No	Yes	No	No	Yes	No	Yes	No	No	No	No	No	No	Yes	Three times a year	Yes	No	No	No	Yes	Yes	I dont Know
15-19years	Female	SHS 2	Christian	Akan	Both parents	Employed	No		No			No		0	No	Yes	No	No	Yes	No	No	No	Yes	Yes	Yes	No	No	Yes	Yes	No	No	No	No	Yes	No	Yes	No	No	Yes	No	No	More than three times a year	No	No	No	No	No	Yes	No
15-19years	Male	SHS 2	Christian	Akan	Both parents	Unemployed	No	10-19years	Yes	10-14 years	Own will	No		4	Yes	No	No	No	No	No	No	No	No	No	No	No	No	No	No	No	No	No	No	No	No	No	No	No	No	No	No		No	No	No	No	No	Yes	I dont Know
15-19years	Male	SHS 2	Christian	Akan	Both parents	Unemployed	Yes	10-19years	Yes	15-19years	Coaxed	Yes	Bofriend/Girlfriend	1	No	Yes	No	Yes	Yes	No	No	No	No	Yes	No	No	No	No	No	Yes	No	No	No	Yes	Yes	No	No	No	No	No	Yes	More than three times a year	Yes	Yes	No	Yes	No	No	I dont Know
15-19years	Female	SHS 2	Muslim	Akan	Single parent	Employed	Yes	More than 19	Yes	10-14 years	Own will	No		1	No	Yes	No	Yes	Yes	No	No	No	Yes	Yes	No	No	No	No	No	No	No	Yes	No	Yes	No	Yes	Yes	No	No	No	No	Once a year	Yes	Yes	Yes	Yes	Yes	Yes	Yes
15-19years	Male	SHS 2	Christian	Akan	Single parent	Employed	Yes	More than 19	No			No		0	No	Yes	No	Yes	Yes	No	No	No	Yes	Yes	No	No	No	Yes	No	No	No	No	No	Yes	Yes	Yes	Yes	No	No	No	Yes	More than three times a year	Yes	Yes	Yes	Yes	No	Yes	No
15-19years	Female	SHS 2	Christian	Akan	Both parents	Employed	Yes	More than 19	Yes	15-19years	Own will	No	Friends	4	Yes	Yes	No	No	No	No	No	No	No	Yes	Yes	No	No	No	No	No	No	No	No	Yes	No	Yes	Yes	No	No	No	No	More than three times a year	Yes	Yes	No	Yes	No	Yes	No
15-19years	Female	SHS 2	Muslim	Others	Both parents	Employed	Yes	More than 19	Yes	10-14 years	Own will	No		1	No	Yes	No	No	Yes	No	No	No	No	Yes	Yes	No	No	No	No	No	No	No	No	Yes	No	No	No	No	No	No	No	More than three times a year	Yes	Yes	No	Yes	Yes	Yes	No
10-14years	Female	SHS 2	Christian	Akan	Both parents	Unemployed	No		Yes	10-14 years	Own will	No		0	No	Yes	No	Yes	No	No	No	No	No	Yes	No	No	No	No	No	No	No	Yes	No	Yes	No	Yes	No	No	No	No	Yes	Once a year	No	No	No	No	No	Yes	Yes
10-14years	Female	SHS 2	Christian	Akan	Both parents	Unemployed	No		No			No		0	No	Yes	No	Yes	Yes	No	No	No	Yes	Yes	No	Yes	No	Yes	Yes	No	No	No	No	Yes	Yes	No	Yes	No	No	No	No	Once a year	No	No	No	No	No	No	Yes
10-14years	Female	SHS 2	Christian	Akan	Both parents	Unemployed	Yes	10-19years	No			No		0	No	Yes	No	Yes	Yes	No	No	No	Yes	Yes	No	No	No	No	No	No	No	No	Yes	Yes	No	Yes	No	No	No	No	No	More than three times a year	Yes	Yes	No	Yes	No	Yes	Yes
10-14years	Female	SHS 2	Muslim	Akan	Single parent	Employed	No		Yes	10-14 years	Coaxed	No	Friends	2	Yes	Yes	No	No	Yes	No	No	No	Yes	Yes	Yes	No	No	No	No	No	No	No	No	Yes	Yes	Yes	No	No	No	No	Yes	More than three times a year	Yes	Yes	No	Yes	Yes	I dont know	I dont Know
15-19years	Female	SHS 2	Christian	Akan	Both parents	Employed	Yes	More than 19	No			No		0	No	Yes	No	No	No	No	No	No	No	Yes	No	Yes	No	No	No	No	No	No	No	Yes	No	No	No	No	No	No	No	More than three times a year	Yes	Yes	No	Yes	No	Yes	No
15-19years	Female	SHS 2	Christian	Akan	Both parents	Employed	Yes	10-19years	No			No		0	No	Yes	No	Yes	Yes	No	No	No	No	Yes	No	Yes	Yes	No	No	No	No	No	No	No	No	No	No	No	No	No	No		Yes	Yes	No	Yes	No	Yes	No
15-19years	Female	SHS 2	Christian	Ga-adangbe	Single parent	Unemployed	Yes	10-19years	No			Yes	Friends	0	No	Yes	No	Yes	Yes	Yes	No	Yes	No	Yes	No	Yes	No	No	No	No	No	Yes	No	Yes	Yes	No	Yes	No	Yes	No	No	Twice a year	Yes	Yes	No	Yes	Yes	Yes	No
15-19years	Male	SHS 2	Christian	Akan	Single parent	Employed	No		No			Yes	Friends	0	No	Yes	No	Yes	No	Yes	No	Yes	No	Yes	No	No	No	No	Yes	No	No	No	No	No	No	No	No	No	No	No	No		No	No	No	No	No	Yes	No
15-19years	Female	SHS 2	Christian	Akan	Single parent	Employed	Yes	10-19years	Yes	15-19years	Coaxed	No		1	No	Yes	No	No	Yes	No	No	Yes	No	Yes	No	No	No	No	No	Yes	No	No	Yes	Yes	Yes	Yes	No	No	No	No	Yes	Once a year	No	No	No	No	No	No	Yes
10-14years	Female	SHS 2	Christian	Others	Both parents	Unemployed	No		No			No		0	No	No	No	No	No	No	No	No	No	No	No	No	No	No	No	No	No	No	No	No	No	No	No	No	No	No	No		No	No	No	No	No	I dont know	I dont Know
10-14years	Female	SHS 2	Christian	Akan	Both parents	Employed	Yes	10-19years	No			No		0	No	Yes	No	Yes	No	No	No	No	No	Yes	Yes	No	No	No	No	No	No	Yes	No	No	No	No	No	No	No	No	No		No	No	No	No	No	Yes	I dont Know
15-19years	Male	SHS 2	Christian	Akan	Single parent	Unemployed	Yes	10-19years	Yes	15-19years	Coaxed	No		2	Yes	Yes	No	Yes	No	Yes	No	Yes	No	Yes	Yes	No	No	Yes	No	No	No	No	No	Yes	No	Yes	Yes	No	No	No	No	More than three times a year	Yes	Yes	No	Yes	No	Yes	No
10-14years	Female	SHS 3	Christian	Akan	Single parent	Employed	Yes	More than 19	Yes	10-14 years	Coaxed	No		1	No	No	No	No	No	No	No	No	No	No	No	No	No	No	No	No	No	No	No	No	No	No	No	No	No	No	No		No	No	No	No	No	I dont know	No
15-19years	Female	SHS 3	Christian	Akan	Single parent	Employed	No		No			No		0	No	Yes	No	Yes	No	No	No	Yes	No	Yes	Yes	Yes	No	No	No	No	No	No	No	Yes	Yes	Yes	No	No	No	No	Yes	More than three times a year	Yes	Yes	No	Yes	No	Yes	No
15-19years	Female	SHS 3	Christian	Akan	Both parents	Employed	Yes	More than 19	Yes	10-14 years	Own will	No		3	Yes	Yes	No	Yes	Yes	No	No	No	Yes	Yes	Yes	No	Yes	No	No	No	No	No	Yes	Yes	No	Yes	Yes	No	Yes	No	No	Once a year	Yes	Yes	No	Yes	Yes	Yes	No
15-19years	Male	SHS 2	Christian	Akan	Single parent	Unemployed	Yes	10-19years	Yes	10-14 years	Own will	No		4	Yes	No	No	No	No	Yes	No	No	No	Yes	No	No	No	No	No	No	No	No	No	Yes	Yes	No	Yes	No	No	No	No	More than three times a year	Yes	Yes	No	Yes	No	I dont know	No
15-19years	Female	SHS 3	Christian	Akan	Single parent	Employed	Yes	More than 19	Yes	15-19years	Coaxed	Yes	Friends	1	No	Yes	No	Yes	Yes	No	No	Yes	No	Yes	No	Yes	No	No	No	No	No	No	No	Yes	No	Yes	No	No	Yes	No	Yes	More than three times a year	Yes	Yes	No	Yes	No	Yes	Yes
15-19years	Male	SHS 3	Christian	Akan	Both parents	Unemployed	No		No			No		0	No	Yes	No	No	Yes	No	No	Yes	No	Yes	Yes	No	No	No	No	No	No	No	No	No	No	No	No	No	No	No	No		No	No	No	No	No	Yes	I dont Know
10-14years	Female	SHS 2	Christian	Akan	Both parents	Employed	No		No			No		0	No	No	No	No	No	No	No	No	No	No	No	No	No	No	No	No	No	No	No	No	No	No	No	No	No	No	No		No	No	No	No	No	I dont know	I dont Know
15-19years	Female	SHS 2	Christian	Akan	Both parents	Employed	Yes	More than 19	Yes	15-19years		No		1	No	Yes	No	No	Yes	No	No	No	No	Yes	Yes	No	No	No	Yes	No	No	Yes	No	No	No	No	No	No	No	No	No		Yes	Yes	No	Yes	No	Yes	No
15-19years	Female	SHS 2	Christian	Akan	Both parents	Unemployed	Yes	More than 19	Yes	10-14 years		Yes	Teachers	1	No	Yes	No	Yes	No	Yes	No	No	Yes	Yes	Yes	No	No	No	No	No	No	No	No	Yes	Yes	Yes	No	No	No	No	No	More than three times a year	Yes	Yes	No	Yes	No	Yes	I dont Know
15-19years	Female	SHS 2	Christian	Akan	Single parent	Employed	Yes	10-19years	Yes	10-14 years	Own will	No		2	Yes	Yes	No	Yes	Yes	No	No	Yes	Yes	Yes	Yes	No	No	No	No	Yes	No	No	No	Yes	No	No	No	No	Yes	No	Yes	More than three times a year	Yes	Yes	No	Yes	Yes	Yes	I dont Know
15-19years	Female	SHS 2	Christian	Ga-adangbe	Both parents	Employed	Yes	10-19years	Yes	15-19years	Own will	No		2	Yes	No	No	No	No	Yes	No	No	No	Yes	No	Yes	No	No	No	No	No	Yes	No	Yes	No	Yes	No	No	Yes	No	No	Twice a year	Yes	Yes	No	Yes	No	Yes	No
15-19years	Female	SHS 2	Muslim	Others	Both parents	Employed	Yes	10-19years	Yes	10-14 years		No		3	Yes	Yes	No	Yes	Yes	No	No	No	No	Yes	No	No	No	No	Yes	No	No	No	No	No	No	No	No	No	No	No	No		Yes	Yes	No	Yes	No	Yes	I dont Know
10-14years	Female	SHS 2	Christian	Akan	Both parents	Employed	No		No			No		0	No	Yes	No	Yes	No	Yes	No	Yes	Yes	Yes	Yes	No	No	No	No	No	No	No	No	No	No	No	No	No	No	No	No		Yes	Yes	No	Yes	No	I dont know	I dont Know
15-19years	Female	SHS 2	Christian	Akan	Both parents	Employed	Yes	More than 19	No			No		0	No	No	No	No	No	No	No	No	No	Yes	No	No	No	No	No	No	Yes	No	No	Yes	Yes	Yes	Yes	No	No	No	Yes	More than three times a year	Yes	Yes	No	Yes	No	Yes	I dont Know
15-19years	Female	SHS 2	Muslim	Others	Single parent	Employed	Yes	More than 19	Yes	10-14 years	Forced	Yes	Bofriend/Girlfriend	1	No	Yes	No	Yes	No	No	No	Yes	No	Yes	No	Yes	No	No	Yes	No	No	No	No	No	No	No	No	No	No	No	No		Yes	Yes	No	Yes	No	Yes	Yes
10-14years	Male	SHS 2	Christian	Akan	Both parents	Unemployed	No		No			Yes	Friends	0	No	No	No	No	No	No	No	No	No	No	No	No	No	No	No	No	No	No	No	No	No	No	No	No	No	No	No		No	No	No	No	No	I dont know	I dont Know
10-14years	Female	SHS 2	Christian	Others	Live alone	Employed	Yes	10-19years	Yes	10-14 years		No		1	No	Yes	No	Yes	Yes	No	No	No	No	Yes	Yes	No	No	No	No	No	No	No	Yes	Yes	Yes	Yes	Yes	No	No	No	Yes	Three times a year	No	No	No	No	No	Yes	I dont Know
15-19years	Male	SHS 2	Christian	Akan	Both parents	Unemployed	No		No			Yes	Relatives	0	No	Yes	Yes	Yes	No	Yes	No	Yes	Yes	Yes	No	No	No	No	No	No	No	Yes	No	Yes	No	No	Yes	No	Yes	No	No	More than three times a year	Yes	Yes	No	Yes	Yes	Yes	Yes
15-19years	Female	SHS 2	Christian	Akan	Both parents	Employed	Yes	More than 19	No			No		1	No	Yes	Yes	No	No	No	No	Yes	Yes	Yes	No	No	No	No	Yes	No	No	No	No	No	No	No	No	No	No	No	No		No	No	No	No	No	Yes	I dont Know
10-14years	Female	SHS 2	Christian	Akan	Single parent	Unemployed	No		No			Yes	Friends	0	No	Yes	Yes	Yes	Yes	No	No	No	No	Yes	Yes	No	No	No	No	No	No	No	No	Yes	No	Yes	No	No	No	No	No	Twice a year	Yes	Yes	No	Yes	No	Yes	Yes
15-19years	Female	SHS 2	Christian	Akan	Both parents	Employed	No		No			Yes	Friends	0	No	Yes	Yes	Yes	Yes	No	No	No	No	Yes	Yes	No	No	No	No	No	No	No	No	Yes	Yes	No	Yes	No	Yes	No	No	Once a year	Yes	Yes	No	Yes	No	Yes	Yes
15-19years	Female	SHS 2	Christian	Akan	Single parent	Unemployed	Yes	More than 19	Yes	15-19years		Yes	Friends	1	No	Yes	No	No	Yes	Yes	No	No	No	Yes	No	No	No	No	No	No	No	No	Yes	Yes	No	Yes	No	No	No	No	No	Once a year	No	Yes	No	Yes	Yes	I dont know	I dont Know
10-14years	Female	SHS 2	Christian	Akan	Single parent	Unemployed	Yes	10-19years	No			Yes	Friends	0	No	No	No	No	No	No	No	No	No	No	No	No	No	No	No	No	No	No	No	No	No	No	No	No	No	No	No		No	No	No	No	No	I dont know	I dont Know
15-19years	Female	SHS 2	Christian	Akan	Both parents	Employed	Yes	More than 19	No			No		0	No	Yes	No	No	No	No	No	No	No	Yes	Yes	No	No	No	Yes	No	No	No	No	Yes	Yes	Yes	Yes	No	Yes	No	Yes	Twice a year	Yes	Yes	No	Yes	No	No	No
15-19years	Male	SHS 2	Muslim	Ga-adangbe	Both parents	Employed	Yes	10-19years	Yes	15-19years		Yes	Friends	4	Yes	Yes	No	Yes	Yes	Yes	No	No	No	Yes	No	No	Yes	No	Yes	No	No	No	No	Yes	No	No	Yes	No	No	No	No	Twice a year	Yes	Yes	No	Yes	No	Yes	Yes
15-19years	Male	SHS 2	Christian	Akan	Both parents	Unemployed	No		No			Yes	Relatives	0	No	No	No	No	No	No	No	No	No	No	No	No	No	No	No	No	No	No	No	No	No	No	No	No	No	No	No		No	No	No	No	No	I dont know	I dont Know
15-19years	Female	SHS 2	Muslim	Others	Single parent	Employed	No		No			Yes	Relatives	0	No	Yes	Yes	Yes	Yes	No	Yes	Yes	No	Yes	Yes	No	No	Yes	No	No	No	No	No	No	No	No	No	No	No	No	No		No	No	No	No	No	Yes	I dont Know
15-19years	Male	SHS 2	Christian	Akan	Both parents	Unemployed	No		No			Yes	Friends	0	No	Yes	No	Yes	Yes	Yes	Yes	No	No	Yes	No	No	No	No	No	No	No	Yes	No	No	No	No	No	No	No	No	No		No	No	No	No	No	Yes	Yes
15-19years	Male	SHS 2	Christian	Akan	Both parents	Unemployed	No		No			Yes	Teachers	0	No	Yes	Yes	Yes	Yes	Yes	Yes	Yes	Yes	Yes	No	No	No	No	No	No	No	Yes	No	No	No	No	No	No	No	No	No		Yes	Yes	No	Yes	No	I dont know	I dont Know
15-19years	Female	SHS 2	Christian	Akan	Both parents	Employed	Yes	10-19years	Yes	10-14 years	Forced	No		1	No	Yes	No	No	Yes	No	No	No	Yes	Yes	Yes	No	No	No	No	No	No	No	No	Yes	No	Yes	No	No	No	No	Yes	More than three times a year	Yes	Yes	No	Yes	Yes	Yes	Yes
15-19years	Male	SHS 2	Christian	Akan	Both parents	Employed	Yes	10-19years	Yes	15-19years	Own will	Yes	Friends	4	Yes	Yes	No	No	Yes	Yes	No	No	No	Yes	No	No	No	No	No	No	No	Yes	No	Yes	Yes	No	Yes	No	No	No	No	Once a year	Yes	No	Yes	No	No	Yes	Yes
15-19years	Female	SHS 2	Christian	Akan	Both parents	Employed	Yes	10-19years	No			No		0	No	Yes	No	Yes	Yes	Yes	Yes	Yes	No	Yes	No	No	No	Yes	No	No	No	No	No	No	No	No	No	No	No	No	No		Yes	Yes	No	Yes	Yes	Yes	No
15-19years	Female	SHS 2	Christian	Akan	Single parent	Employed	Yes	More than 19	Yes	15-19years	Forced	No	Bofriend/Girlfriend	1	No	Yes	Yes	Yes	No	No	Yes	No	No	Yes	Yes	Yes	No	No	Yes	No	No	Yes	No	No	No	No	No	No	No	No	No		Yes	Yes	No	Yes	No	I dont know	No
15-19years	Female	SHS 2	Christian	Akan	Live alone	Employed	Yes	10-19years	No			No		0	No	Yes	Yes	No	No	No	No	No	No	Yes	No	No	No	No	No	No	No	Yes	No	Yes	Yes	Yes	No	No	No	No	Yes	Twice a year	Yes	Yes	No	Yes	No	Yes	No
15-19years	Female	SHS 2	Muslim	Akan	Single parent	Employed	Yes	10-19years	No			No		0	No	Yes	Yes	No	No	Yes	No	Yes	No	Yes	No	No	No	No	No	Yes	No	No	No	No	No	No	No	No	No	No	No		Yes	Yes	No	Yes	No	Yes	No
15-19years	Female	SHS 2	Christian	Akan	Both parents	Employed	Yes	More than 19	Yes	10-14 years	Forced	Yes	Bofriend/Girlfriend	1	No	Yes	No	Yes	No	Yes	No	No	No	Yes	No	No	No	No	No	No	No	Yes	No	Yes	Yes	No	Yes	No	Yes	No	No	More than three times a year	Yes	Yes	No	Yes	No	No	No
15-19years	Male	SHS 2	Christian	Akan	Live alone	Unemployed	No		No			No		0	No	Yes	No	Yes	Yes	No	No	No	No	Yes	Yes	No	No	No	No	No	No	No	No	Yes	No	Yes	Yes	No	No	No	Yes	Once a year	Yes	No	Yes	No	Yes	Yes	I dont Know
10-14years	Female	SHS 2	Muslim	Others	Both parents	Employed	Yes	10-19years	No			No		0	No	No	No	Yes	No	No	No	No	No	Yes	No	No	No	Yes	No	No	No	No	No	No	No	No	No	No	No	No	No		Yes	Yes	No	Yes	No	Yes	I dont Know
15-19years	Female	SHS 2	Christian	Akan	Single parent	Employed	No		Yes	15-19years		No		1	No	Yes	Yes	Yes	No	No	No	No	No	Yes	No	No	No	No	No	No	No	Yes	No	No	No	No	No	No	No	No	No		Yes	Yes	No	Yes	No	Yes	No
15-19years	Male	SHS 2	Christian	Akan	Single parent	Employed	No		No			No		0	No	Yes	Yes	No	Yes	Yes	Yes	No	No	Yes	No	No	No	No	No	No	No	Yes	No	Yes	No	Yes	No	No	Yes	No	Yes	More than three times a year	Yes	Yes	No	Yes	No	Yes	Yes
10-14years	Female	SHS 2	Christian	Akan	Single parent	Unemployed	Yes	More than 19	No			No		0	No	Yes	Yes	No	Yes	Yes	Yes	No	No	Yes	No	No	No	No	No	No	No	Yes	No	No	No	No	No	No	No	No	No		No	No	No	No	No	Yes	Yes
15-19years	Male	SHS 2	Christian	Akan	Single parent	Unemployed	Yes	10-19years	Yes	15-19years	Own will	No		3	Yes	Yes	Yes	Yes	No	No	No	No	Yes	Yes	Yes	No	No	No	No	No	No	No	No	No	No	No	No	No	No	No	No		Yes	No	Yes	No	No	No	Yes
15-19years	Female	SHS 2	Christian	Akan	Both parents	Unemployed	No		No			No		0	No	Yes	No	Yes	No	No	No	No	Yes	Yes	No	No	No	No	No	No	No	Yes	No	No	No	No	No	No	No	No	No		Yes	Yes	No	Yes	No	I dont know	I dont Know
15-19years	Male	SHS 2	Muslim	Akan	Single parent	Employed	No		No			No		0	No	Yes	No	Yes	No	No	Yes	No	No	Yes	No	No	No	No	No	Yes	No	No	No	No	No	No	No	No	No	No	No		Yes	Yes	No	Yes	No	I dont know	I dont Know
15-19years	Female	SHS 2	Christian	Ga-adangbe	Single parent	Unemployed	Yes	More than 19	Yes	15-19years	Own will	Yes	Bofriend/Girlfriend	1	No	Yes	No	Yes	Yes	No	Yes	No	Yes	Yes	No	Yes	No	Yes	No	No	No	No	No	Yes	No	Yes	Yes	No	Yes	Yes	Yes	Once a year	Yes	Yes	Yes	Yes	No	Yes	Yes
15-19years	Male	SHS 2	Christian	Akan	Both parents	Employed	Yes	10-19years	No			No		0	No	Yes	Yes	No	No	No	No	No	Yes	Yes	No	No	No	No	No	No	Yes	No	No	No	No	No	No	No	No	No	No		Yes	Yes	No	Yes	No	No	No
15-19years	Male	SHS 2	Christian	Akan	Both parents	Employed	No		No			Yes	Friends	0	No	Yes	Yes	No	Yes	No	No	No	No	Yes	Yes	No	No	No	No	No	No	No	No	Yes	No	Yes	No	No	No	No	Yes	Three times a year	Yes	Yes	No	Yes	No	Yes	No
15-19years	Male	SHS 3	Christian	Akan	Live alone	Employed	No		No			No		0	No	Yes	Yes	Yes	No	No	Yes	No	No	Yes	No	No	No	No	Yes	No	No	No	No	Yes	Yes	Yes	No	No	No	No	Yes	More than three times a year	Yes	Yes	No	Yes	No	Yes	No
15-19years	Female	SHS 2	Christian	Akan	Single parent	Unemployed	Yes	More than 19	Yes	15-19years	Own will	No		2	Yes	Yes	Yes	Yes	Yes	No	Yes	No	No	Yes	No	No	No	No	No	No	No	Yes	No	Yes	No	No	Yes	No	Yes	No	Yes	Twice a year	Yes	Yes	No	Yes	No	Yes	No
15-19years	Male	SHS 2	Christian	Akan	Both parents	Employed	No		Yes	10-14 years	Own will	Yes	Friends	4	Yes	Yes	No	No	Yes	No	No	No	No	Yes	Yes	No	No	No	No	No	No	Yes	No	No	No	No	No	No	No	No	No		Yes	Yes	No	Yes	No	Yes	No
15-19years	Female	SHS 2	Christian	Akan	Both parents	Employed	Yes	More than 19	Yes	15-19years	Own will	No		4	Yes	Yes	No	Yes	Yes	No	No	No	Yes	Yes	No	No	No	No	No	No	No	No	No	Yes	Yes	Yes	No	No	Yes	No	Yes	More than three times a year	Yes	Yes	Yes	Yes	No	Yes	I dont Know
15-19years	Female	SHS 2	Christian	Akan	Single parent	Employed	No		No			No		0	No	Yes	No	No	No	Yes	No	No	Yes	Yes	No	No	No	No	No	No	No	Yes	No	Yes	No	No	No	No	No	No	No	More than three times a year	Yes	Yes	No	Yes	No	Yes	No
10-14years	Male	SHS 3	Christian	Akan	Single parent	Unemployed	No		No			Yes	Friends	0	No	Yes	No	No	Yes	Yes	No	Yes	No	Yes	No	No	No	No	No	No	Yes	No	No	No	No	No	No	No	No	No	No		No	No	No	No	No	Yes	I dont Know
15-19years	Female	SHS 3	Christian	Akan	Both parents	Employed	Yes	More than 19	No			Yes	Bofriend/Girlfriend	0	No	Yes	No	Yes	No	No	Yes	Yes	No	Yes	Yes	No	No	No	No	No	No	No	Yes	No	No	No	No	No	No	No	No		Yes	Yes	Yes	Yes	No	I dont know	I dont Know
15-19years	Male	SHS 3	Christian	Akan	Both parents	Unemployed	No		No			No		0	No	No	No	No	No	No	No	No	No	No	No	No	No	No	No	No	No	No	No	No	No	No	No	No	No	No	No		No	No	No	No	No	Yes	Yes
15-19years	Female	SHS 2	Christian	Akan	Single parent	Employed	No		No			No		0	No	Yes	No	Yes	Yes	No	No	No	No	Yes	No	No	No	Yes	No	No	No	No	No	No	No	No	No	No	No	No	No		Yes	No	Yes	No	No	Yes	Yes
15-19years	Female	SHS 2	Christian	Akan	Both parents	Employed	No		No			No		0	No	Yes	No	Yes	No	Yes	Yes	Yes	Yes	Yes	Yes	No	No	No	No	No	No	No	No	Yes	Yes	No	Yes	No	No	Yes	Yes	More than three times a year	Yes	Yes	No	Yes	No	I dont know	I dont Know
15-19years	Male	SHS 2	Christian	Akan	Both parents	Employed	No		No			No		0	No	Yes	No	No	No	Yes	Yes	Yes	Yes	Yes	No	No	No	No	Yes	No	No	Yes	No	No	No	No	No	No	No	No	No		Yes	Yes	No	Yes	Yes	Yes	No
15-19years	Female	SHS 2	Christian	Ewe	Single parent	Unemployed	Yes	10-19years	No			No		0	No	No	No	No	No	No	No	No	No	No	No	No	No	No	No	No	No	No	No	No	No	No	No	No	No	No	No		No	No	No	No	No	Yes	I dont Know
15-19years	Female	SHS 2	Christian	Akan	Both parents	Unemployed	Yes	More than 19	No			No		0	No	Yes	No	No	Yes	No	No	No	No	Yes	No	Yes	No	No	No	No	No	No	No	Yes	Yes	Yes	No	No	No	No	No	More than three times a year	Yes	Yes	No	Yes	No	Yes	No
15-19years	Male	SHS 2	Christian	Akan	Both parents	Unemployed	No		No			No		0	No	No	No	No	No	No	No	No	No	No	No	No	No	No	No	No	No	No	No	No	No	No	No	No	No	No	No		No	No	No	No	No	I dont know	I dont Know
15-19years	Female	SHS 3	Christian	Akan	Both parents	Unemployed	No		Yes	10-14 years	Own will	No		1	No	Yes	No	Yes	Yes	No	No	No	No	Yes	No	No	No	No	No	No	Yes	No	No	Yes	No	No	No	No	No	No	Yes	Once a year	Yes	Yes	No	Yes	No	Yes	Yes
15-19years	Female	SHS 3	Christian	Akan	Single parent	Employed	Yes	10-19years	Yes	15-19years	Coaxed	No		2	Yes	Yes	No	Yes	No	No	Yes	Yes	Yes	Yes	Yes	No	No	No	No	No	No	No	No	Yes	No	Yes	No	No	No	No	No	More than three times a year	Yes	Yes	No	Yes	Yes	Yes	No
15-19years	Female	SHS 2	Christian	Akan	Single parent	Employed	No		No			No		0	No	Yes	No	Yes	Yes	No	Yes	Yes	Yes	Yes	No	No	No	Yes	No	No	No	Yes	No	Yes	Yes	Yes	Yes	Yes	Yes	No	Yes	Twice a year	Yes	No	Yes	No	No	I dont know	I dont Know
15-19years	Female	SHS 2	Christian	Ga-adangbe	Both parents	Unemployed	No		No			Yes	Friends	0	No	Yes	No	No	No	No	Yes	No	Yes	Yes	Yes	No	No	No	No	No	No	No	No	Yes	Yes	Yes	Yes	No	No	No	No	More than three times a year	Yes	No	No	No	No	Yes	No
15-19years	Female	SHS 3	Christian	Akan	Both parents	Unemployed	Yes	More than 19	No			No		0	No	Yes	Yes	Yes	Yes	Yes	Yes	No	No	Yes	Yes	No	No	No	Yes	No	No	No	No	Yes	Yes	No	No	No	No	No	No	More than three times a year	Yes	No	No	No	No	Yes	I dont Know
15-19years	Female	SHS 2	Christian	Akan	Both parents	Unemployed	No		No			Yes	Relatives	0	No	Yes	Yes	Yes	Yes	Yes	No	No	Yes	Yes	No	No	No	No	No	No	Yes	No	No	Yes	Yes	No	No	Yes	Yes	No	Yes	More than three times a year	Yes	Yes	No	Yes	No	No	I dont Know
15-19years	Female	SHS 3	Christian	Akan	Both parents	Unemployed	Yes	More than 19	Yes	15-19years	Own will	No		4	Yes	Yes	Yes	No	No	No	No	Yes	Yes	Yes	Yes	No	No	No	No	No	No	No	No	Yes	Yes	Yes	No	Yes	Yes	No	No	Twice a year	No	No	No	No	No	Yes	No
15-19years	Male	SHS 3	Christian	Ewe	Both parents	Employed	No		No			Yes	Friends	0	No	Yes	Yes	No	No	No	No	No	No	Yes	Yes	No	No	No	Yes	No	No	No	No	Yes	Yes	No	No	No	No	No	Yes	More than three times a year	Yes	Yes	No	Yes	No	Yes	Yes
15-19years	Female	SHS 3	Christian	Akan	Both parents	Unemployed	No		No			No		0	No	Yes	Yes	No	No	No	Yes	No	Yes	Yes	No	No	No	No	No	No	No	Yes	No	No	No	No	No	No	No	No	No		No	No	No	No	No	Yes	No
15-19years	Male	SHS 3	Christian	Akan	Single parent	Unemployed	Yes	10-19years	No			Yes	Friends	0	No	Yes	No	Yes	Yes	No	No	No	Yes	Yes	No	No	No	No	No	No	No	Yes	No	Yes	No	Yes	No	No	No	No	Yes	Twice a year	Yes	Yes	No	Yes	Yes	Yes	Yes
15-19years	Female	SHS 3	Christian	Akan	Single parent	Employed	Yes	10-19years	Yes	15-19years	Coaxed	No		1	No	Yes	No	Yes	No	No	No	Yes	Yes	Yes	Yes	No	No	No	Yes	No	No	No	No	Yes	No	No	No	No	Yes	No	No	More than three times a year	Yes	Yes	No	Yes	No	Yes	No
15-19years	Female	SHS 2	Christian	Akan	Both parents	Employed	Yes	10-19years	Yes	10-14 years	Own will	No		1	No	Yes	No	No	No	No	No	Yes	No	Yes	Yes	Yes	No	No	No	No	No	No	No	Yes	Yes	Yes	Yes	No	No	No	No	More than three times a year	Yes	Yes	No	Yes	No	No	No
15-19years	Female	SHS 2	Muslim	Akan	Both parents	Unemployed	Yes	More than 19	Yes	10-14 years	Own will	Yes	Friends	3	Yes	Yes	No	No	No	No	Yes	No	Yes	Yes	No	No	No	No	No	No	Yes	No	No	Yes	Yes	Yes	Yes	No	No	No	Yes	More than three times a year	Yes	Yes	No	Yes	No	Yes	I dont Know
15-19years	Female	SHS 2	Christian	Akan	Both parents	Unemployed	Yes	10-19years	Yes	15-19years	Own will	No		2	Yes	Yes	No	No	Yes	Yes	Yes	No	No	Yes	No	No	No	No	No	No	Yes	No	No	Yes	No	No	No	Yes	Yes	No	Yes	Once a year	Yes	Yes	No	Yes	No	Yes	No
10-14years	Female	SHS 2	Christian	Akan	Single parent	Unemployed	Yes	More than 19	Yes	10-14 years	Own will	Yes	Friends	4	Yes	Yes	No	Yes	No	Yes	No	No	No	Yes	No	No	No	Yes	No	No	No	No	No	Yes	Yes	Yes	No	No	No	No	Yes	Once a year	Yes	Yes	No	Yes	No	Yes	No
15-19years	Female	SHS 2	Christian	Ewe	Single parent	Unemployed	Yes	10-19years	Yes	15-19years	Forced	No		3	Yes	Yes	Yes	Yes	No	Yes	No	No	No	Yes	Yes	No	Yes	No	No	No	No	No	Yes	Yes	Yes	No	No	No	No	No	No	Once a year	Yes	Yes	Yes	Yes	No	Yes	No
15-19years	Female	SHS 2	Christian	Akan	Single parent	Unemployed	Yes	More than 19	Yes	10-14 years	Own will	Yes	Friends	1	No	Yes	Yes	No	No	Yes	Yes	No	Yes	Yes	No	No	No	No	No	No	No	Yes	No	Yes	No	Yes	No	No	No	No	No	Twice a year	Yes	Yes	No	Yes	Yes	Yes	Yes
15-19years	Female	SHS 2	Christian	Akan	Both parents	Employed	Yes	10-19years	No			Yes	Friends	0	No	Yes	Yes	No	No	No	Yes	No	No	Yes	No	No	No	No	Yes	No	No	No	No	No	No	No	No	No	No	No	No		Yes	Yes	No	Yes	No	Yes	Yes
15-19years	Female	SHS 2	Christian	Akan	Single parent	Employed	No		No			No		0	No	Yes	No	No	No	No	Yes	Yes	Yes	Yes	No	No	No	No	No	No	No	Yes	No	Yes	Yes	Yes	Yes	No	Yes	No	No	Twice a year	No	No	No	No	No	Yes	Yes
15-19years	Female	SHS 2	Christian	Akan	Single parent	Employed	Yes	More than 19	No			No	Friends	0	No	Yes	Yes	Yes	No	No	No	No	No	Yes	No	No	No	No	No	No	No	Yes	No	Yes	No	No	No	No	No	No	No	Twice a year	Yes	Yes	No	Yes	No	Yes	No
15-19years	Female	SHS 2	Christian	Akan	Single parent	Employed	Yes	More than 19	Yes	15-19years	Forced	No		2	Yes	Yes	Yes	No	No	No	Yes	No	No	Yes	Yes	No	No	Yes	No	No	No	No	No	Yes	No	Yes	Yes	No	No	No	No	Twice a year	Yes	Yes	No	Yes	Yes	Yes	No
15-19years	Female	SHS 2	Christian	Akan	Both parents	Employed	Yes	10-19years	Yes	10-14 years	Own will	No	Bofriend/Girlfriend	1	No	Yes	No	Yes	No	No	Yes	No	Yes	Yes	No	No	No	No	No	No	No	Yes	No	Yes	Yes	Yes	No	No	No	Yes	No	More than three times a year	Yes	Yes	No	Yes	No	Yes	I dont Know
10-14years	Female	SHS 3	Christian	Akan	Single parent	Employed	No		No			No		0	No	Yes	Yes	No	No	No	No	No	Yes	Yes	No	No	No	No	No	No	No	Yes	No	Yes	No	No	No	No	Yes	No	Yes	Once a year	Yes	Yes	No	Yes	No	Yes	Yes
15-19years	Male	SHS 3	Christian	Akan	Both parents	Unemployed	Yes	10-19years	No			No		0	No	Yes	Yes	No	No	Yes	No	Yes	Yes	Yes	No	No	No	No	No	No	Yes	Yes	No	No	No	No	No	No	No	No	No		Yes	Yes	No	Yes	Yes	Yes	No
15-19years	Male	SHS 3	Christian	Ewe	Both parents	Unemployed	No		No			No		0	No	Yes	No	Yes	No	No	No	No	No	Yes	Yes	No	No	No	No	No	No	No	No	No	No	No	No	No	No	No	No		Yes	Yes	No	Yes	No	Yes	Yes
15-19years	Male	SHS 3	Christian	Akan	Both parents	Unemployed	Yes	10-19years	No			No		0	No	Yes	No	Yes	No	No	No	No	No	Yes	No	No	No	Yes	Yes	No	No	No	No	Yes	Yes	Yes	No	No	No	No	No	More than three times a year	Yes	Yes	No	Yes	Yes	Yes	Yes
15-19years	Male	SHS 3	Christian	Akan	Both parents	Employed	Yes	10-19years	Yes	10-14 years	Coaxed	Yes	Bofriend/Girlfriend	1	No	Yes	No	Yes	No	No	No	No	No	Yes	Yes	No	No	No	No	No	No	No	No	Yes	No	No	No	No	No	No	No	Three times a year	Yes	Yes	No	Yes	Yes	I dont know	I dont Know
15-19years	Male	SHS 3	Christian	Akan	Single parent	Employed	Yes	10-19years	Yes	10-14 years	Own will	No		1	No	Yes	No	Yes	No	No	Yes	No	Yes	Yes	No	No	No	No	No	No	No	Yes	No	Yes	No	Yes	Yes	Yes	Yes	No	No	Once a year	Yes	Yes	Yes	Yes	No	Yes	No
15-19years	Male	SHS 3	Christian	Akan	Single parent	Employed	No		No			Yes	Teachers	0	No	Yes	No	No	No	No	No	No	Yes	Yes	Yes	No	No	No	No	No	No	No	No	Yes	Yes	Yes	Yes	No	No	No	Yes	More than three times a year	Yes	Yes	No	Yes	No	Yes	Yes
15-19years	Male	SHS 3	Christian	Akan	Both parents	Employed	Yes	10-19years	Yes	15-19years	Own will	No		4	Yes	Yes	No	No	No	No	No	No	Yes	Yes	Yes	No	No	No	No	No	No	No	No	Yes	Yes	No	Yes	No	No	No	Yes	Three times a year	Yes	Yes	No	Yes	No	No	No
15-19years	Male	SHS 3	Muslim	Others	Both parents	Employed	Yes	10-19years	Yes	10-14 years	Own will	No		2	Yes	Yes	No	No	No	No	No	No	No	Yes	Yes	No	No	No	No	No	No	Yes	No	No	No	No	No	No	No	No	No		Yes	Yes	No	Yes	No	I dont know	I dont Know
15-19years	Male	SHS 3	Christian	Ewe	Both parents	Employed	No		No			No		0	No	Yes	No	No	No	No	No	No	No	Yes	No	No	No	No	Yes	Yes	No	No	No	No	No	No	No	No	No	No	No		Yes	Yes	No	Yes	No	Yes	I dont Know
15-19years	Male	SHS 3	Christian	Ewe	Both parents	Employed	No		No			No		0	No	Yes	No	No	No	No	No	Yes	No	Yes	No	No	No	Yes	No	No	No	No	Yes	No	No	No	No	No	No	No	No		Yes	Yes	No	Yes	Yes	Yes	Yes
15-19years	Male	SHS 3	Muslim	Ewe	Both parents	Employed	No		No			No		0	No	Yes	No	Yes	No	No	Yes	Yes	Yes	Yes	No	No	No	No	No	No	No	Yes	No	Yes	Yes	No	Yes	No	No	No	Yes	More than three times a year	Yes	No	No	Yes	No	Yes	No
15-19years	Male	SHS 3	Christian	Akan	Both parents	Employed	No		No			Yes	Friends	0	No	Yes	No	Yes	No	No	Yes	No	No	Yes	No	No	No	No	Yes	No	No	No	No	Yes	No	Yes	No	No	Yes	No	No	More than three times a year	Yes	Yes	No	Yes	Yes	I dont know	I dont Know
15-19years	Female	SHS 3	Christian	Akan	Single parent	Employed	No		No			No		0	No	No	No	No	No	No	No	No	No	No	No	No	No	No	No	No	No	No	No	No	No	No	No	No	No	No	No		No	No	No	No	No	I dont Know
15-19years	Male	SHS 3	Christian	Akan	Both parents	Employed	Yes	10-19years	Yes	15-19years	Own will	No		4	Yes	Yes	No	No	No	No	No	No	No	Yes	No	No	No	No	No	No	No	Yes	No	Yes	Yes	Yes	No	No	Yes	Yes	Yes	More than three times a year	Yes	Yes	No	Yes	Yes	Yes	No
15-19years	Female	SHS 3	Christian	Akan	Single parent	Employed	Yes	More than 19	Yes	10-14 years	Own will	No		2	Yes	Yes	No	Yes	No	No	Yes	No	Yes	Yes	No	No	No	No	No	No	No	Yes	No	Yes	No	Yes	Yes	No	No	No	No	Once a year	Yes	No	Yes	No	Yes	Yes	Yes
15-19years	Female	SHS 2	Christian	Akan	Single parent	Employed	Yes	More than 19	Yes	10-14 years	Coaxed	No		1	No	No	No	No	No	No	No	No	No	No	No	No	No	No	No	No	No	No	No	No	No	No	No	No	No	No	No		No	No	No	No	No	Yes	Yes
15-19years	Female	SHS 2	Christian	Akan	Single parent	Employed	Yes	10-19years	No			No		0	No	Yes	No	Yes	No	No	No	No	No	Yes	No	No	No	No	No	No	Yes	No	No	No	No	No	No	No	No	No	No		No	No	No	No	No	Yes	No
15-19years	Male	SHS 3	Muslim	Others	Both parents	Unemployed	No		No			No		0	No	Yes	No	No	No	No	Yes	No	Yes	Yes	No	No	No	No	No	No	No	Yes	No	No	No	No	No	No	No	No	No		No	No	No	No	No	Yes	No
15-19years	Male	SHS 3	Christian	Akan	Both parents	Employed	No		No			Yes	Relatives	0	No	Yes	No	Yes	No	No	Yes	No	Yes	Yes	Yes	No	No	Yes	No	No	No	No	No	Yes	No	Yes	No	No	No	No	No	More than three times a year	Yes	No	No	Yes	Yes	Yes	I dont Know
15-19years	Male	SHS 3	Christian	Akan	Both parents	Unemployed	No		No			Yes	Friends	0	No	Yes	No	No	No	No	No	Yes	No	Yes	Yes	No	No	No	No	No	No	No	No	Yes	No	Yes	Yes	No	No	No	Yes	Twice a year	Yes	Yes	No	Yes	Yes	Yes	No
10-14years	Male	SHS 3	Christian	Akan	Both parents	Unemployed	No		No			No		0	No	Yes	No	Yes	No	No	No	Yes	Yes	Yes	Yes	No	No	No	Yes	No	No	No	No	Yes	Yes	No	No	No	No	No	Yes	More than three times a year	Yes	Yes	No	Yes	No	Yes	Yes
15-19years	Female	SHS 3	Christian	Akan	Both parents	Unemployed	No		No			No		0	No	Yes	No	No	No	No	Yes	No	Yes	Yes	Yes	No	No	No	No	No	No	No	No	No	No	No	No	No	No	No	No		Yes	No	No	Yes	Yes	Yes	I dont Know
15-19years	Male	SHS 3	Christian	Akan	Single parent	Employed	Yes	10-19years	Yes	15-19years	Own will	Yes	Relatives	1	No	Yes	No	Yes	No	No	Yes	No	No	Yes	Yes	No	No	No	No	No	No	No	No	No	No	No	No	No	No	No	No		Yes	Yes	No	Yes	No	Yes	I dont Know
15-19years	Male	SHS 3	Christian	Akan	Single parent	Employed	No		No			Yes	Friends	0	No	Yes	Yes	No	No	No	No	No	No	Yes	Yes	No	No	No	No	No	No	No	No	No	No	No	No	No	No	No	No		No	No	No	No	No	Yes	No
15-19years	Male	SHS 2	Christian	Others	Both parents	Employed	No		No			No		0	No	Yes	No	Yes	No	No	No	No	No	Yes	No	No	No	No	No	No	No	Yes	No	No	No	No	No	No	No	No	No		Yes	Yes	No	Yes	No	I dont know	Yes
15-19years	Male	SHS 3	Christian	Akan	Single parent	Unemployed	Yes	10-19years	Yes	15-19years	Own will	No		4	Yes	Yes	No	No	Yes	No	Yes	Yes	Yes	Yes	No	No	No	No	No	No	No	Yes	No	Yes	No	No	No	No	No	No	No	More than three times a year	Yes	No	No	Yes	Yes	I dont know	I dont Know
15-19years	Female	SHS 3	Christian	Akan	Both parents	Employed	Yes	More than 19	No			No		0	No	Yes	Yes	Yes	Yes	No	Yes	Yes	No	Yes	Yes	No	No	No	No	No	No	No	Yes	Yes	No	Yes	Yes	No	Yes	Yes	Yes	Three times a year	Yes	Yes	Yes	Yes	No	Yes	No
15-19years	Female	SHS 3	Christian	Akan	Single parent	Employed	Yes	More than 19	Yes	10-14 years	Coaxed	No		2	Yes	Yes	No	No	No	No	No	No	No	Yes	No	No	Yes	No	No	No	No	Yes	No	Yes	No	No	Yes	No	No	No	No	Twice a year	Yes	Yes	No	Yes	No	Yes	No
15-19years	Female	SHS 3	Christian	Akan	Both parents	Employed	No		No			Yes	Friends	0	No	Yes	No	Yes	No	No	Yes	No	No	Yes	Yes	No	No	Yes	No	No	No	No	No	Yes	No	Yes	No	No	No	No	No	Twice a year	Yes	Yes	No	Yes	No	No	No
15-19years	Female	SHS 3	Christian	Akan	Both parents	Employed	No		No			No		0	No	No	No	No	No	No	Yes	No	No	No	No	No	No	No	No	No	No	No	No	Yes	No	No	No	No	No	No	No	Once a year	No	No	No	No	No	Yes	I dont Know
15-19years	Female	SHS 3	Christian	Akan	Single parent	Unemployed	Yes	1	Yes	10-14 years	Forced	No		1	No	Yes	Yes	Yes	Yes	No	No	No	No	Yes	Yes	No	No	No	No	No	Yes	No	No	Yes	Yes	Yes	Yes	No	No	Yes	Yes	More than three times a year	Yes	Yes	Yes	Yes	No	Yes	Yes
15-19years	Female	SHS 3	Christian	Akan	Single parent	Employed	No		No			No		0	No	Yes	No	No	Yes	No	No	No	No	Yes	Yes	No	No	No	No	No	No	Yes	No	Yes	Yes	No	No	No	No	No	No	Once a year	Yes	Yes	No	Yes	Yes	Yes	I dont Know
15-19years	Female	SHS 3	Christian	Akan	Both parents	Unemployed	No		No			No		0	No	Yes	No	Yes	No	No	Yes	No	Yes	Yes	No	No	No	No	Yes	No	No	No	No	No	No	No	No	No	No	No	No		Yes	No	No	Yes	Yes	Yes	No
15-19years	Male	SHS 3	Christian	Akan	Both parents	Employed	No		No			No		0	No	Yes	No	Yes	No	No	No	Yes	Yes	Yes	Yes	No	No	No	No	No	No	No	No	Yes	No	No	No	No	Yes	No	No	Once a year	No	Yes	No	Yes	No	Yes	No
15-19years	Male	SHS 3	Christian	Akan	Single parent	Unemployed	Yes	10-19years	No			No		0	No	Yes	No	No	Yes	No	No	Yes	Yes	Yes	Yes	No	No	No	No	No	No	Yes	No	No	No	No	No	No	No	No	No		Yes	Yes	No	Yes	Yes	Yes	I dont Know
15-19years	Male	SHS 3	Christian	Akan	Both parents	Unemployed	No		No			No		0	No	Yes	Yes	Yes	No	No	Yes	No	Yes	Yes	No	No	No	No	No	No	No	Yes	No	Yes	No	Yes	No	No	Yes	No	No	More than three times a year	Yes	No	Yes	Yes	Yes	Yes	No
15-19years	Female	SHS 3	Christian	Akan	Single parent	Employed	No		No			No		0	No	Yes	No	No	Yes	No	No	No	No	Yes	No	No	No	Yes	No	No	No	No	No	No	No	No	No	No	No	No	No		Yes	Yes	Yes	Yes	No	I dont know	I dont Know
15-19years	Male	SHS 3	Christian	Akan	Both parents	Employed	No		No			Yes		0	No	Yes	No	No	No	No	No	No	No	Yes	Yes	No	No	No	No	No	No	No	No	No	No	No	No	No	No	No	No		Yes	Yes	No	Yes	No	I dont know	I dont Know
15-19years	Female	SHS 3	Christian	Akan	Both parents	Employed	No		No			No		0	No	Yes	No	No	No	No	No	No	Yes	Yes	No	No	No	No	No	No	No	Yes	No	No	No	No	No	No	No	No	No		Yes	Yes	No	Yes	Yes	Yes	I dont Know
15-19years	Male	SHS 2	Christian	Akan	Both parents	Employed	Yes	10-19years	Yes	15-19years	Own will	No		3	Yes	Yes	No	No	Yes	No	No	No	Yes	Yes	No	No	No	No	No	No	Yes	No	No	No	No	No	No	No	No	No	No		No	No	No	No	No	I dont know	I dont Know
15-19years	Male	SHS 2	Christian	Akan	Both parents	Unemployed	Yes	10-19years	No			No		0	No	No	No	No	No	No	No	No	No	No	No	No	No	No	No	No	No	No	No	No	No	No	No	No	No	No	No		No	No	No	No	No	Yes	I dont Know
15-19years	Female	SHS 2	Muslim	Others	Both parents	Unemployed	No		No			No		0	No	No	No	No	No	No	No	No	No	No	No	No	No	No	No	No	No	No	No	No	No	No	No	No	No	No	No		No	No	No	No	No	I dont know	I dont Know
15-19years	Female	SHS 2	Muslim	Others	Both parents	Employed	No		No			No		0	No	No	No	No	No	No	No	No	No	No	No	No	No	No	No	No	No	No	No	No	No	No	No	No	No	No	No		No	No	No	No	No	Yes	I dont Know
15-19years	Female	SHS 3	Christian	Akan	Live alone	Employed	No		No			No		0	No	Yes	No	No	No	No	No	No	No	Yes	No	No	No	No	Yes	No	No	No	No	No	No	No	No	No	No	No	No		Yes	Yes	No	Yes	No	I dont know	No
15-19years	Female	SHS 3	Christian	Ewe	Live alone	Unemployed	Yes	10-19years	Yes	10-14 years	Own will	No		3	Yes	Yes	No	No	No	No	No	No	Yes	Yes	Yes	No	Yes	No	No	No	No	No	Yes	Yes	No	No	No	No	Yes	No	Yes	Twice a year	Yes	Yes	No	Yes	No	Yes	No
15-19years	Female	SHS 3	Christian	Akan	Single parent	Employed	Yes	More than 19	Yes	15-19years	Own will	No		1	No	Yes	Yes	No	Yes	No	No	No	Yes	Yes	Yes	No	No	No	No	No	No	No	No	Yes	No	Yes	No	No	No	Yes	Yes	Twice a year	Yes	Yes	No	Yes	Yes	Yes	No
15-19years	Male	SHS 3	Christian	Akan	Both parents	Employed	Yes	10-19years	Yes	10-14 years	Forced	Yes	Bofriend/Girlfriend	1	No	Yes	Yes	No	Yes	No	No	No	Yes	Yes	Yes	No	No	Yes	No	No	No	No	No	Yes	No	Yes	No	No	Yes	No	No	Twice a year	Yes	Yes	No	Yes	No	Yes	Yes
10-14years	Male	SHS 2	Christian	Akan	Single parent	Employed	No		No			No		0	No	No	No	No	No	No	No	No	No	No	No	No	No	No	No	No	No	No	No	No	No	No	No	No	No	No	No		No	No	No	No	No	No	I dont Know
15-19years	Male	SHS 2	Christian	Ewe	Single parent	Unemployed	Yes	10-19years	Yes	15-19years	Own will	No		4	Yes	Yes	No	No	No	No	Yes	No	Yes	Yes	Yes	No	No	No	No	No	No	No	No	Yes	No	Yes	No	No	No	No	Yes	More than three times a year	Yes	Yes	No	Yes	No	Yes	No
15-19years	Male	SHS 2	Christian	Akan	Single parent	Employed	Yes	10-19years	No			No		0	No	Yes	No	No	Yes	No	Yes	No	Yes	Yes	Yes	No	No	No	No	No	No	Yes	No	No	No	No	No	No	No	No	No		No	No	No	No	No	Yes	Yes
15-19years	Female	SHS 2	Christian	Akan	Both parents	Unemployed	No		No			Yes	Friends	0	No	Yes	Yes	No	No	No	Yes	No	No	Yes	No	No	No	No	No	Yes	No	No	No	Yes	No	Yes	No	No	Yes	No	No	Twice a year	Yes	Yes	No	Yes	Yes	Yes	No
15-19years	Male	SHS 2	Christian	Ewe	Both parents	Unemployed	No		No			No		0	No	Yes	Yes	No	No	No	Yes	No	No	Yes	Yes	No	No	No	No	No	No	No	No	No	No	No	No	No	No	No	No		Yes	Yes	No	Yes	No	Yes	No
15-19years	Female	SHS 2	Christian	Akan	Single parent	Employed	Yes	More than 19	Yes	15-19years	Own will	Yes	Friends	1	No	Yes	No	No	No	No	No	No	No	Yes	No	No	No	No	No	No	No	Yes	No	No	No	No	No	No	No	No	No		No	No	No	No	No	Yes	I dont Know
15-19years	Male	SHS 2	Muslim	Ewe	Live alone	Unemployed	Yes	10-19years	Yes	10-14 years	Own will	No		2	Yes	Yes	No	No	No	No	No	No	No	Yes	Yes	No	No	No	No	No	No	No	No	Yes	Yes	Yes	No	No	No	Yes	No	Once a year	Yes	Yes	No	Yes	Yes	Yes	Yes
10-14years	Female	SHS 2	Muslim	Akan	Single parent	Unemployed	Yes	1	Yes	10-14 years	Own will	No		1	No	Yes	No	No	Yes	No	No	No	No	Yes	No	No	No	No	No	No	No	Yes	No	Yes	Yes	Yes	No	No	Yes	No	No	Once a year	No	No	No	No	No	I dont know	I dont Know
15-19years	Female	SHS 2	Christian	Akan	Both parents	Unemployed	Yes	More than 19	Yes	15-19years	Own will	No		1	No	Yes	Yes	No	No	No	No	No	No	Yes	Yes	No	No	No	No	No	No	No	No	Yes	No	No	No	No	Yes	No	Yes	More than three times a year	Yes	Yes	No	Yes	No	Yes	No
15-19years	Male	SHS 2	Christian	Akan	Single parent	Employed	Yes	10-19years	No			Yes	Friends	0	No	No	No	No	No	No	No	No	No	Yes	No	No	No	No	No	No	No	Yes	No	No	No	No	No	No	No	No	No		Yes	No	Yes	Yes	No	Yes	No
15-19years	Female	SHS 3	Christian	Akan	Single parent	Employed	Yes	10-19years	No			No		0	No	Yes	No	No	No	No	No	No	No	Yes	Yes	No	No	Yes	No	No	No	No	No	No	No	No	No	No	No	No	No		Yes	Yes	No	Yes	Yes	Yes	I dont Know
15-19years	Male	SHS 3	Christian	Akan	Both parents	Unemployed	Yes	More than 19	Yes	10-14 years	Own will	No		2	Yes	Yes	Yes	No	Yes	Yes	No	No	Yes	Yes	Yes	No	No	No	No	No	No	No	No	No	No	No	No	No	No	No	No		Yes	No	No	Yes	No	Yes	I dont Know
15-19years	Male	SHS 3	Christian	Akan	Single parent	Employed	No		No			No		0	No	Yes	Yes	No	Yes	Yes	No	No	No	Yes	Yes	No	No	No	No	No	Yes	No	No	No	No	No	No	No	No	No	No		Yes	Yes	No	Yes	No	Yes	No
15-19years	Male	SHS 3	Muslim	Others	Both parents	Employed	No		Yes	15-19years	Coaxed	No		2	Yes	Yes	No	No	Yes	No	Yes	No	No	Yes	No	No	Yes	No	No	No	No	Yes	No	No	No	No	No	No	No	No	No		Yes	Yes	No	Yes	No	Yes	No
15-19years	Male	SHS 3	Christian	Akan	Both parents	Employed	No		No			No		0	No	No	No	No	No	No	No	No	No	No	No	No	No	No	No	No	No	No	No	No	No	No	No	No	No	No	No		No	No	No	No	No	Yes	No
15-19years	Male	SHS 3	Christian	Akan	Both parents	Unemployed	Yes	10-19years	No			Yes	Friends	0	No	Yes	Yes	No	No	No	Yes	No	No	Yes	Yes	No	No	No	No	No	No	No	No	No	No	No	No	No	No	No	No		No	No	No	No	No	I dont know	I dont Know
15-19years	Male	SHS 3	Christian	Akan	Both parents	Unemployed	Yes	10-19years	No			No		0	No	No	No	No	No	No	No	No	No	No	Yes	No	No	No	No	No	No	No	Yes	No	No	No	No	No	No	No	No		No	No	No	No	No	Yes	I dont Know
15-19years	Female	SHS 3	Christian	Akan	Both parents	Employed	No		No			No		0	No	Yes	No	No	Yes	No	No	No	No	Yes	Yes	No	No	No	No	No	No	No	No	No	No	No	No	No	No	No	No		Yes	Yes	No	Yes	Yes	Yes	I dont Know
15-19years	Male	SHS 3	Muslim	Others	Both parents	Employed	Yes	10-19years	Yes	15-19years	Own will	No		1	No	Yes	Yes	No	No	No	Yes	No	Yes	Yes	Yes	No	No	No	No	No	No	No	Yes	No	No	No	No	No	No	No	No		Yes	No	No	Yes	No	Yes	No
15-19years	Male	SHS 3	Christian	Akan	Single parent	Employed	Yes	10-19years	No			Yes	Friends	0	No	Yes	Yes	No	No	No	Yes	No	No	Yes	Yes	No	No	No	No	No	No	Yes	No	Yes	No	No	Yes	No	No	Yes	Yes	Three times a year	Yes	Yes	Yes	Yes	No	Yes	No
15-19years	Female	SHS 3	Christian	Akan	Single parent	Unemployed	Yes	10-19years	Yes	10-14 years	Own will	No		1	No	Yes	No	No	Yes	No	No	Yes	No	Yes	Yes	No	No	No	No	No	No	No	No	Yes	Yes	No	Yes	No	Yes	No	No	Twice a year	Yes	No	No	Yes	No	Yes	Yes
15-19years	Male	SHS 3	Christian	Akan	Both parents	Employed	Yes	10-19years	No			No		0	No	Yes	No	No	No	No	No	Yes	No	Yes	No	No	No	No	No	No	Yes	No	No	No	No	No	No	No	No	No	No		Yes	Yes	No	Yes	No	Yes	Yes
15-19years	Female	SHS 3	Christian	Akan	Both parents	Employed	No		No			No		0	No	Yes	No	No	Yes	No	Yes	No	No	Yes	Yes	No	No	No	No	No	No	No	No	No	No	No	No	No	No	No	No		Yes	Yes	No	Yes	No	Yes	No
15-19years	Male	SHS 3	Christian	Akan	Both parents	Employed	No		No			No		0	No	Yes	Yes	No	Yes	No	Yes	No	No	Yes	Yes	No	No	No	No	No	No	No	No	No	No	No	No	No	No	No	No		No	No	No	No	No	Yes	I dont Know
15-19years	Male	SHS 3	Christian	Akan	Both parents	Employed	Yes	10-19years	Yes	10-14 years	Own will	No		1	No	Yes	Yes	Yes	No	No	No	Yes	No	Yes	Yes	No	No	No	No	No	No	No	Yes	No	No	No	No	No	No	No	Yes		Yes	Yes	No	Yes	Yes	Yes	No
10-14years	Female	SHS 2	Christian	Others	Both parents	Employed	No		No			No		0	No	Yes	Yes	Yes	Yes	No	No	Yes	No	Yes	Yes	No	No	No	No	No	No	Yes	No	No	No	No	No	No	No	No	No		No	No	No	No	No	Yes	I dont Know
15-19years	Female	SHS 2	Christian	Akan	Single parent	Employed	No		No			No		0	No	Yes	No	No	Yes	No	No	No	No	Yes	Yes	No	No	No	No	No	No	No	No	No	No	No	No	No	No	No	No		Yes	No	No	No	Yes	Yes	No
10-14years	Female	SHS 2	Christian	Akan	Single parent	Unemployed	Yes	10-19years	Yes	10-14 years	Coaxed	Yes	Bofriend/Girlfriend	1	No	Yes	No	No	Yes	No	No	No	No	Yes	Yes	No	No	No	No	No	Yes	No	No	No	No	No	No	No	No	No	No		Yes	Yes	No	Yes	Yes	No	I dont Know
15-19years	Female	SHS 2	Christian	Akan	Both parents	Employed	No		No			No		0	No	Yes	No	No	No	No	No	No	No	Yes	Yes	No	No	No	No	No	No	No	No	No	No	No	No	No	No	No	No		Yes	No	No	Yes	No	Yes	I dont Know
15-19years	Female	SHS 2	Christian	Akan	Single parent	Employed	No		Yes	15-19years	Own will	No		1	No	Yes	No	Yes	Yes	No	No	No	No	Yes	Yes	No	No	No	No	No	No	No	No	Yes	Yes	Yes	Yes	Yes	Yes	No	Yes	Once a year	Yes	Yes	No	Yes	No	Yes	I dont Know
10-14years	Male	SHS 2	Christian	Akan	Single parent	Employed	No		No			Yes	Friends	0	No	No	No	No	No	No	No	No	No	No	No	No	No	No	No	No	No	No	No	No	No	No	No	No	No	No	No		No	No	No	No	No	No	I dont Know
15-19years	Female	SHS 2	Christian	Akan	Both parents	Unemployed	Yes	10-19years	Yes	10-14 years	Own will	Yes	Friends	3	Yes	Yes	No	Yes	No	No	No	Yes	No	Yes	No	No	Yes	No	No	No	No	Yes	No	Yes	No	Yes	No	No	No	No	No	Twice a year	Yes	Yes	No	Yes	No	Yes	I dont Know
15-19years	Male	SHS 2	Christian	Akan	Single parent	Employed	No		No			No		0	No	Yes	No	Yes	Yes	No	Yes	Yes	No	No	No	No	No	No	No	No	No	No	No	No	No	No	No	No	No	No	No		No	No	No	No	No	I dont know	I dont Know
15-19years	Male	SHS 2	Muslim	Others	Both parents	Employed	No		No			No		0	No	No	No	No	No	No	No	No	No	No	No	No	No	No	No	No	No	No	No	No	No	No	No	No	No	No	No		No	No	No	No	No	I dont know	I dont Know
10-14years	Male	SHS 2	Christian	Akan	Both parents	Employed	No		No			No		0	No	Yes	No	Yes	Yes	Yes	No	No	No	Yes	Yes	No	No	No	No	No	No	No	No	Yes	Yes	Yes	Yes	No	No	Yes	No	More than three times a year	Yes	Yes	No	Yes	Yes	Yes	No
10-14years	Female	SHS 2	Christian	Akan	Single parent	Employed	No		No			No		0	No	Yes	No	No	Yes	Yes	No	Yes	No	No	No	No	No	No	No	No	No	No	No	No	No	No	No	No	No	No	No		No	No	No	No	No	Yes	Yes
15-19years	Female	SHS 2	Christian	Others	Both parents	Unemployed	Yes	10-19years	Yes	15-19years		Yes	Friends	1	No	No	No	No	No	No	No	No	No	Yes	Yes	No	No	Yes	No	No	No	No	No	Yes	No	Yes	No	No	No	No	No	Twice a year	Yes	No	No	Yes	No	Yes	No
10-14years	Female	SHS 2	Christian	Akan	Both parents	Unemployed	Yes	10-19years	Yes	10-14 years	Own will	No		1	No	Yes	No	Yes	Yes	No	No	Yes	No	Yes	Yes	No	No	No	No	No	No	No	No	Yes	Yes	No	No	No	Yes	No	No	Twice a year	Yes	Yes	No	Yes	Yes	No	Yes
15-19years	Female	SHS 2	Christian	Akan	Both parents	Employed	No		No			No		0	No	Yes	No	Yes	Yes	Yes	Yes	No	No	Yes	Yes	No	No	No	No	No	No	No	No	Yes	No	Yes	Yes	No	Yes	No	No	Once a year	Yes	Yes	No	Yes	No	Yes	No
15-19years	Male	SHS 2	Christian	Akan	Single parent	Employed	No		No			Yes	Friends	0	No	Yes	No	No	No	Yes	Yes	Yes	No	Yes	Yes	No	Yes	No	No	No	No	No	No	No	No	No	No	No	No	No	No		No	No	No	No	No	No	Yes
15-19years	Female	SHS 2	Christian	Akan	Single parent	Employed	No		No			Yes	Friends	0	No	Yes	No	Yes	No	No	No	Yes	No	Yes	Yes	No	No	No	No	No	No	No	No	Yes	Yes	Yes	Yes	No	Yes	No	No	Twice a year	Yes	No	Yes	No	No	Yes	No
15-19years	Male	SHS 2	Christian	Akan	Both parents	Employed	Yes	10-19years	Yes	10-14 years	Own will	Yes	Bofriend/Girlfriend	2	Yes	Yes	Yes	Yes	Yes	No	No	Yes	No	No	No	No	No	No	No	No	No	No	Yes	No	No	No	No	No	No	No	No		No	No	No	No	No	No	I dont Know
15-19years	Female	SHS 2	Christian	Akan	Both parents	Unemployed	No		No			No		0	No	Yes	No	No	Yes	No	Yes	No	No	Yes	Yes	No	No	No	No	No	Yes	No	No	Yes	No	No	Yes	No	No	Yes	No	More than three times a year	Yes	Yes	No	Yes	No	Yes	No
10-14years	Female	SHS 2	Christian	Akan	Both parents	Unemployed	Yes	10-19years	Yes	10-14 years	Own will	Yes	Bofriend/Girlfriend	1	No	Yes	No	Yes	No	No	Yes	No	No	Yes	No	No	No	No	No	No	No	Yes	No	Yes	Yes	Yes	No	No	No	No	No	Twice a year	Yes	Yes	No	Yes	Yes	Yes	I dont Know
15-19years	Female	SHS 2	Christian	Akan	Single parent	Employed	No		No			No		0	No	Yes	Yes	No	No	No	Yes	Yes	No	Yes	Yes	No	Yes	No	No	No	No	No	No	No	No	No	No	No	No	No	No		Yes	No	Yes	Yes	No	I dont know	I dont Know
15-19years	Female	SHS 2	Christian	Akan	Single parent	Employed	No		No			Yes	Friends	0	No	Yes	Yes	Yes	Yes	No	No	Yes	No	Yes	Yes	No	No	No	No	No	No	No	No	No	No	No	No	No	No	No	No		Yes	Yes	No	Yes	No	I dont know	I dont Know
15-19years	Male	SHS 3	Christian	Akan	Single parent	Employed	No		No			No		0	No	Yes	Yes	No	Yes	Yes	Yes	No	No	No	No	No	No	No	No	No	No	No	No	Yes	No	Yes	No	No	No	No	No	More than three times a year	Yes	No	No	Yes	No	No	No
15-19years	Male	SHS 2	Christian	Akan	Both parents	Unemployed	Yes	10-19years	Yes	15-19years	Own will	Yes	Friends	3	Yes	Yes	Yes	Yes	Yes	Yes	Yes	Yes	No	Yes	Yes	No	No	No	No	Yes	No	No	No	Yes	Yes	Yes	No	Yes	Yes	Yes	No	Once a year	Yes	Yes	No	Yes	No	Yes	I dont Know
[truncated: 35 more columns]
